# Supplementary material for: Paired maternal and fetal metabolomics reveal a differential fingerprint in preeclampsia versus fetal growth restriction
Source: Sci Rep. 2021 Jul 13;11:14422. doi: 10.1038/s41598-021-93936-9 (PMC8277896; doi:10.1038/s41598-021-93936-9)
Supplement: Supplementary file 2 — Supplementary Information 2. [file 41598_2021_93936_MOESM2_ESM.xlsx]

## Sheet: Metabolomics data
ID	Group	VLDL-C M	IDL-C M	LDL-C M	HDL-C M	VLDL-TG M	IDL-TG M	LDL-TG M	HDL-TG M	Glyco base area M	Glyco1 area M	Glyco2 area M	Glyco3 area M	Choline base area M	Choline1 area M	Choline2 area M	Choline3 area M	Choline4 area M	L-Leucine M	L-Isoleucine M	L-Valine M	2-oxoisovaleric acid M	3-Hydroxybutyric acid M	L-Lactic acid M	L-Alanine M	Acetic acid M	Acetone M	L-Glutamic acid M	Pyruvic acid M	L-Glutamine M	L-Methionine M	Citric acid M	L-Lysine M	Creatine M	Creatinine M	Glycine M	L-Threonine M	D-Mannose M	D-Glucose M	L-Tyrosine M	L-Phenylalanine M	1-Methylhistidine M	VLDL-C F	IDL-C F	LDL-C F	HDL-C F	VLDL-TG F	IDL-TG F	LDL-TG F
23	PE	58.809	37.032	135.34	46.565	191.756	33.561	40.135	33.639	1.86491e+07	532584	7.19792e+06	5.03964e+07	1.13912e+06	1.08747e+06	4.05488e+06	8.49946e+06	5.73043e+06	14.481	3.897	12.807	0.883	27.037	240.581	22.369	2.637	7.526	0.99	7.503	16.556	7.177	3.406	4.562	4.717	4.623	9.09	2.262	1.798	37.405	1.218	1.773	2.012	1.851	1.8	46.77	34.212	22.714	3.828	1.845
30	CT	38.555	23.659	182.761	75.715	148.068	22.917	40.031	36.021	1.73558e+07	314688	5.63685e+06	4.99552e+07	1.59443e+06	3.06051e+06	2.83686e+06	7.58876e+06	5.82896e+06	12.808	3.95	12.034	1.14	14.763	124.32	16.746	5.499	5.405	2.015	7.691	14.169	4.259	3.119	4.423	4.037	3.832	7.558	0	1.412	42.939	1.068	1.506	2.342	2.09	2.809	36.65	41.943	23.456	5.064	3.846
49	CT	31.51	24.018	103.809	48.465	109.054	22.472	28.174	28.774	1.54901e+07	609163	5.00025e+06	3.32306e+07	1.05095e+06	1.66131e+06	2.54745e+06	6.30428e+06	3.93137e+06	11.122	2.924	10.947	1.353	128.304	638.83	17.995	1.87	22.973	1.35	8.586	8.539	4.81	3.102	4.704	3.835	4.364	7.809	0	1.099	21.956	0.931	1.765	1.5	7.69	3.915	42.43	26.321	39.117	5.275	3.149
71	CT	35.809	37.327	243.998	31.646	118.286	30.469	54.669	30.635	1.54681e+07	15328.5	4.84086e+06	5.03172e+07	1.62676e+06	3.8513e+06	3.82353e+06	2.65024e+06	5.02419e+06	12.642	4.028	11.25	1.145	27.213	194.148	17.464	2.633	6.561	1.969	7.068	10.207	5.464	3.055	5.575	3.292	3.686	6.351	1.531	1.42	35.305	1.225	1.709	1.181	4.277	4.196	39.381	29.649	31.228	6.154	4.041
93	CT	27.898	23.606	114.148	52.874	94.963	23.634	34.209	31.116	1.80794e+07	877803	6.20724e+06	3.70788e+07	1.82364e+06	2.549e+06	455112	4.61643e+06	6.38138e+06	10.597	2.477	9.243	0.823	9.449	310.568	23.11	1.766	10.441	1.891	13.331	11.761	5.48	2.765	5.747	3.899	3.517	9.12	0.27	0.882	19.77	1.185	1.788	1.036	8.889	6.367	44.198	28.003	40.196	7.927	6.141
137	CT	25.284	18.41	104.44	51.334	94.615	19.656	27.548	28.742	1.56884e+07	604213	5.61907e+06	3.36619e+07	1.39356e+06	2.93981e+06	614832	4.72611e+06	5.05646e+06	12.263	3.182	11.376	1.137	33.191	222.677	13.516	2.981	9.828	1.549	3.334	11.324	4.78	3.768	5.017	5.423	2.089	5.891	0.048	1.331	42.507	0.957	1.797	1.192	0.423	2.05	43.023	37.999	21.486	3.993	2.822
141	CT	17.207	16.529	73.426	74.422	96.274	18.864	28.601	34.474	2.19714e+07	787243	4.71027e+06	3.90345e+07	1.50861e+06	1.69324e+06	49582.1	9.29998e+06	8.09445e+06	14.033	3.578	11.975	1.105	23.293	272.728	21.798	26.227	9.34	1.664	4.563	29.147	5.72	2.897	6.817	3.772	3.824	8.99	2.291	1.052	29.192	1.255	1.942	1.284	0.271	1.457	45.027	32.907	20.913	3.385	2.522
190	CT	27.037	30.714	135.217	59.367	86.059	27.877	43.581	39.368	1.88401e+07	567601	4.60794e+06	4.01269e+07	1.37741e+06	1.27851e+06	3.70356e+06	5.97661e+06	5.39008e+06	10.797	2.335	8.399	0.763	13.683	388.602	20.663	1.268	9.179	3.724	9.722	12.395	4.205	4.939	3.499	2.482	4.445	10.47	3.548	0.588	13.212	1.109	1.787	1.218	4.146	2.671	37.633	29.458	35.952	4.988	2.37
212	CT	51.774	24.204	148.781	48.524	200.768	22.913	33.9	30.181	1.57055e+07	329409	8.72635e+06	4.7109e+07	1.15034e+06	4.1435e+06	1.69638e+06	5.03181e+06	4.19628e+06	13.031	4.462	12.254	0.865	14.253	223.235	26.573	1.934	7.538	1.768	7.638	19.044	6.059	2.498	6.174	2.616	2.334	8.613	1.547	1.456	34.844	1.689	1.742	1.135	0.033	3.237	63.217	51.571	15.338	4.389	7.263
216	CT	12.916	15.655	75.937	48.134	52.897	15.948	18.759	23.845	1.73062e+07	902486	3.96442e+06	2.26431e+07	1.46289e+06	1.52373e+06	820429	5.44745e+06	4.16763e+06	11.432	3.597	10.855	0.925	35.224	193.17	21.954	2.38	5.976	0.927	5.946	12.905	9.63	4.794	6.331	2.091	5.141	10.033	2.196	1.072	28.781	1.582	1.669	2.234	3.437	2.662	40.023	33.755	26.902	4.799	2.177
262	CT	58.378	46.548	99.23	9.751	209.882	40.312	44.674	34.031	1.44257e+07	1.20192e+06	7.83477e+06	4.19984e+07	1.34315e+06	3.6239e+06	2.29698e+06	6.57379e+06	1.4275e+06	17.017	4.867	14.74	1.542	7.85	290.401	21.225	1.117	5.629	1.64	6.437	13.168	6.519	2.836	5.524	2.043	2.329	7.499	0	1.327	24.154	1.818	1.682	1.974	4.112	4.05	37.835	23.544	30.344	5.597	2.714
280	CT	31.79	34.028	223.316	73.883	101.733	29.564	54.126	36.101	1.99645e+07	437463	4.91886e+06	5.17378e+07	1.26291e+06	6.17119e+06	2.09613e+06	8.73575e+06	5.37925e+06	8.951	2.753	7.576	1.138	45.177	398.273	17.618	1.504	12.255	0.939	10.82	10.331	6.934	4.951	2.21	3.344	3.539	8.124	0	1.224	39.838	0.782	1.498	1.133	2.605	5.203	50.737	23.739	25.035	6.213	6.146
296	PE	43.154	20.19	65.751	58.264	161.38	21.468	23.41	38.373	1.55727e+07	345628	6.04981e+06	3.8433e+07	1.5696e+06	2.03835e+06	50454.7	6.58346e+06	5.29449e+06	14.531	4.418	13.364	1.053	15.538	151.382	23.286	3.281	7.453	0.644	6.426	14.395	6.79	3.217	7.183	3.965	4.3	7.05	4.954	1.427	34.668	1.256	1.879	1.523	0.78	1.505	40.513	32.397	19.3	3.566	1.64
336	CT	45.179	36.938	176.946	38.553	150.794	32.21	47.219	31.547	1.69711e+07	330771	5.28467e+06	4.80679e+07	1.28396e+06	2.63861e+06	5.4531e+06	5.51808e+06	3.38128e+06	12.005	3.723	12.326	0.913	5.619	198.963	27.065	2.841	6.273	1.152	3.154	17.452	7.566	5.047	5.863	2.93	4.076	8.471	0.428	1.35	30.92	1.207	2.323	1.643	1.303	1.29	38.871	33.934	21.234	3.624	1.257
453	CT	26.63	18.258	114.663	84.492	129.59	19.048	28.911	28.29	2.05042e+07	839533	6.02928e+06	4.16712e+07	1.33815e+06	2.20416e+06	1.13989e+06	9.95419e+06	5.76505e+06	11.906	3.41	11.243	0.388	11.254	218.04	18.173	2.329	4.152	1.671	3.724	14.179	6.063	2.582	4.658	4.586	3.934	8.491	1.554	1.243	33.512	1.294	2.073	0.957	1.548	5.743	48.879	42.727	21.237	7.201	7.976
594	FGR	39.511	36.244	122.816	51.177	156.771	30.512	38.415	29.691	1.70257e+07	468853	4.17554e+06	4.58081e+07	1.28051e+06	159756	3.45316e+06	5.17088e+06	8.55207e+06	8.865	2.207	8.725	0.64	9.351	466.919	20.506	1.401	6.209	1.655	7.282	9.535	5.362	3.987	4.342	3.211	2.192	6.822	3.22	0.993	19.182	1.335	1.871	0.952	2.08	1.241	35.729	37.459	23.523	3.702	1.464
617	CT	12.224	15.881	110.736	54.41	61.784	15.594	24.974	22.189	1.5521e+07	571787	3.20263e+06	2.84676e+07	1.40326e+06	1.49372e+06	1.73077e+06	5.22918e+06	4.19432e+06	10.9	2.976	10.82	1.273	7.521	219.419	22.891	2.32	1.759	1.156	9.223	12.026	6.231	3.327	4.283	4.026	2.097	7.168	0	1.037	36.032	1.022	1.834	1.427	6.662	5.07	33.75	25.233	37.644	7.149	4.038
621	CT	46.733	50.43	170.927	11.327	130.151	42.495	56.736	30.042	1.47953e+07	1.2507e+06	7.11504e+06	4.45357e+07	1.13238e+06	4.77417e+06	2.90033e+06	5.66348e+06	2.52089e+06	13.876	3.817	11.213	0.936	83.681	437.604	26.336	1.621	34.242	1.499	5.454	14.02	5.961	2.545	5.085	4.941	2.576	9.377	3.95	1.363	25.36	1.3	2.1	1.6	9.869	5.906	59.049	28.643	34.897	6.977	6.509
636	CT	35.08	23.033	131.819	40.1	130.478	21.745	28.49	21.076	1.68403e+07	818447	6.60015e+06	3.57389e+07	1.1499e+06	4.34772e+06	1.40427e+06	2.30173e+06	6.15323e+06	8.51	2.096	7.18	0.837	24.302	332.405	17.421	1.882	11.209	1.944	8.052	11.738	4.14	2.56	3.456	4.724	4.398	6.633	0.497	1.483	45.01	0.982	1.801	1.028	0.521	1.565	39.25	36.866	21.857	3.893	2.013
637	CT	30.676	33.531	161.852	59.639	109.704	28.92	48.231	34.677	1.79897e+07	614379	4.40161e+06	4.60528e+07	1.57733e+06	4.17824e+06	2.26551e+06	4.35113e+06	7.20139e+06	8.752	1.868	8.576	0.78	5.181	359.317	18.515	1.537	3.118	1.491	8.815	10.441	6.995	3.773	2.831	3.839	3.646	8.768	0	1.107	22.354	0.97	1.381	0.909	9.115	7.459	48.827	27.432	40.514	8.861	7.537
640	PE+FGR	26.613	17.113	106.172	53.918	119.81	19.532	23.741	24.027	1.99641e+07	1.24425e+06	7.02417e+06	3.81942e+07	1.65074e+06	1.31205e+06	1.64152e+06	4.96272e+06	8.57731e+06	14.746	5.33	14.361	0.619	4.824	328.11	29.973	1.923	4.077	3.952	4.929	23.067	4.085	5.012	5.396	6.346	3.926	14.175	0.216	1.363	28.824	1.487	2.543	1.089	0.301	4.064	63.946	50.103	18.124	5.233	7.653
642	FGR	36.275	27.005	157.992	42.58	119.737	25.048	35.499	25.843	1.42071e+07	909215	5.17909e+06	4.05415e+07	1.45861e+06	3.24975e+06	1.8311e+06	4.72513e+06	4.5571e+06	10.193	2.193	9.031	0.601	2.466	344.334	23.319	1.097	2.323	2.576	12.36	14.592	4.19	1.547	4.571	1.636	2.799	8.039	0.358	0.787	16.269	0.93	1.785	1.034	13.795	8.985	49.347	20.611	57.023	10.158	8.144
658	CT	64.581	35.873	126.358	60.429	202.347	32.308	43.222	43.842	2.19509e+07	15658.4	7.69062e+06	5.40332e+07	1.79968e+06	3.61946e+06	476530	7.50486e+06	7.23105e+06	16.02	3.921	12.302	0.342	8.218	578.754	28.914	1.03	4.393	1.668	8.144	16.668	5.304	1.863	5.692	2.939	4.846	8.518	2.028	0.722	10.453	1.408	2.066	0.823	8.161	6.107	57.959	42.214	36.338	7.154	8.623
659	CT	15.208	20.159	156.812	67.716	63.88	19.039	32.865	25.877	1.84779e+07	619981	4.03364e+06	3.68085e+07	1.39725e+06	3.66203e+06	1.57303e+06	5.99363e+06	5.90844e+06	9.204	2.289	7.423	0.395	7.646	291.196	16.938	1.941	4.292	1.494	6.445	8.525	6.122	2.515	3.838	2.241	2.252	7.767	5.592	0.981	26.559	0.884	1.608	1.361	1.226	1.607	32.515	36.696	23.31	3.857	1.845
660	CT	30.798	28.864	179.638	49.082	107.758	25.214	39.645	22.735	1.51809e+07	376162	4.54674e+06	3.98292e+07	1.11332e+06	1.75478e+06	3.47887e+06	3.26815e+06	7.66777e+06	9.318	2.867	8.487	1.193	47.431	218.394	18.413	4.595	18.156	1.156	8.335	10.82	5.833	3.115	4.17	4.552	3.765	9.594	2.549	1.639	35.136	1.28	1.783	1.114	8.835	3.52	41.026	33.257	47.032	6.07	2.706
661	CT	24.149	20.108	101.459	55.918	89.833	20.848	27.454	28.824	1.52639e+07	576730	5.52981e+06	3.20005e+07	1.31644e+06	1.34696e+06	1.96857e+06	6.31426e+06	4.55425e+06	9.226	2.517	7.805	1.09	5.302	243.318	22.465	2.333	4.299	1.343	9.739	12.776	3.055	2.201	3.089	2.6	3.149	6.044	1.363	1.214	38.775	1.019	1.978	1.017	1.339	3.444	38.617	26.12	24.199	5.169	2.631
663	CT	35.523	26.449	136.422	75.732	135.851	24.044	37.648	35.097	1.75029e+07	438332	4.7161e+06	4.4118e+07	1.27268e+06	1.89293e+06	2.72659e+06	8.32333e+06	5.07636e+06	12.76	3.786	10.887	0.922	17.09	324.979	21.048	1.814	7.819	1.048	5.967	14.141	8.296	4.319	4.39	4.867	3.261	7.055	3.327	1.134	31.522	1.13	1.617	1.006	3.39	3.477	43.646	43.13	25.103	5.344	5.277
678	CT	23.086	23.975	131.977	46.559	91.952	21.398	34.838	32.148	1.972e+07	602664	5.19439e+06	3.75243e+07	1.33348e+06	3.13093e+06	1.6976e+06	6.6359e+06	3.93488e+06	10.648	3.268	10.016	0.941	7.019	469.474	21.079	1.302	3.894	1.883	8.118	14.234	3.901	2.101	3.378	2.084	1.798	6.235	0	1.095	24.015	1.122	1.5	1.324	5.029	3.476	45.474	32.03	32.367	5.425	2.942
687	CT	38.326	33.308	134.092	37.915	138.204	28.813	38.415	26.692	1.50572e+07	384241	4.85924e+06	4.11195e+07	1.49736e+06	2.98862e+06	1.74012e+06	3.08128e+06	5.07425e+06	9.397	2.772	8.476	0.59	4.403	374.088	27.116	1.074	3.09	1.926	6.642	11.827	5.887	3.093	4.286	1.803	2.4	8.631	0.801	0.659	22.081	1.314	1.904	1.302	1.257	2.179	37.397	31.915	22.235	4.182	2.092
688	CT	41.065	32.22	122.676	39.739	159.409	29.796	37.795	30.533	1.50479e+07	479148	4.54017e+06	4.45486e+07	1.09909e+06	1.9021e+06	3.974e+06	5.46984e+06	3.74984e+06	8.88	2.251	6.827	0.563	6.51	278.108	15.978	1.775	4.601	1.441	5.553	12.458	5.132	2.208	2.826	3.72	2.6	6.544	2.811	1.637	138.058	0.88	1.44	0.972	1.548	1.526	43.018	34.171	21.943	3.489	1.378
694	FGR	24.576	20.988	87.492	66.545	95.791	20.465	24.435	31.28	1.72675e+07	718891	4.6336e+06	3.21649e+07	1.53785e+06	1.7628e+06	485145	6.92949e+06	7.00608e+06	11.742	3.531	11.231	0.963	10.413	267.574	20.778	1.35	5.28	1.149	5.334	11.593	6.128	2.632	5.745	4.926	3.257	7.284	11.409	0.889	21.067	1.535	2.006	1.618	0.827	2.043	44.211	30.105	19.269	4.221	2.628
702	CT	31.105	18.078	80.252	61.443	144.016	19.79	26.121	33.044	1.68401e+07	15336.4	4.80364e+06	3.86711e+07	1.33511e+06	2.32458e+06	309796	7.7185e+06	4.78346e+06	17.725	5.772	16.49	0.785	5.627	165.5	31.094	1.885	4.917	2.261	3.729	18.277	5.989	3.848	8.106	7.101	4.083	11.93	1.648	1.453	32.499	1.729	2.764	2.196	1.394	2.32	33.802	29.325	23.943	4.279	2.746
704	FGR	26.297	19.997	117.831	49.459	110.92	21.96	28.168	24.971	1.80932e+07	902887	7.38565e+06	3.64636e+07	1.25302e+06	1.65611e+06	3.34455e+06	8.30705e+06	2.46663e+06	10.365	2.739	9.026	1.063	6.334	313.518	26.439	2.296	4.255	0.96	9.368	12.092	6.239	4.155	4.287	2.095	4.108	8.746	0.506	1.105	30.964	1.315	2.131	1	11.032	8.015	37.479	20.407	51.317	9.801	6.984
709	CT	34.596	17.34	108.928	55.35	147.955	17.658	27.351	34.046	1.6228e+07	379505	6.12711e+06	3.90366e+07	1.28614e+06	870292	2.48344e+06	4.10983e+06	6.47028e+06	8.812	2.547	8.215	0.723	22.858	240.026	20.521	2.414	11.353	1.174	6.077	9.913	6.052	2.993	3.074	3.315	5.387	6.951	4.045	1.919	38.183	1.089	1.525	1.321	14.734	6.787	42.484	21.891	59.764	8.644	5.217
713	CT	49.587	33.906	84.764	65.418	158.136	32.006	39.167	48.533	1.67311e+07	465922	6.32872e+06	4.46308e+07	1.35534e+06	585886	3.35667e+06	5.29652e+06	8.28136e+06	11.51	3.146	11.365	0.841	9.155	352.235	21.249	1.498	7.115	1.289	3.165	11.556	5.209	2.579	4.421	5.132	2.258	8.147	2.693	1.501	35.394	1.007	2.068	1.151	5.206	4.218	47.323	34.89	28.406	5.959	4.915
724	PE+FGR	32.711	27.826	106.595	34.353	130.985	27.418	27.986	20.504	1.52474e+07	863465	6.10249e+06	3.511e+07	1.04232e+06	3.09015e+06	1.50044e+06	9.03971e+06	1.60779e+06	10.063	2.937	8.142	0.449	10.876	293.484	21.322	1.96	4.723	1.905	6.661	11.113	8.709	6.39	4.22	2.707	5.948	7.339	0	2.254	62.622	1.044	1.859	1.249	4.007	5.212	42.286	25.904	29.095	6.563	4.721
728	PE+FGR	52.851	31.568	119.996	24.055	185.147	29.605	32.471	20.093	1.5145e+07	918294	7.25716e+06	3.87085e+07	1.15931e+06	2.5012e+06	3.50686e+06	2.14502e+06	5.06026e+06	14.142	3.989	10.22	0.423	2.835	365.567	21.01	0.868	2.321	1.987	6.571	15.145	4.89	2.269	5.12	4.974	3.901	8.084	0.633	1.243	35.637	1.764	2.531	0.888	9.785	12.1	53.387	23.795	43.57	12.455	13.081
729	PE+FGR	42.775	23.789	138.586	17.316	164.306	22.759	29.537	19.728	1.21058e+07	338728	7.50706e+06	3.61238e+07	1.08939e+06	3.31007e+06	1.57788e+06	5.58437e+06	1.02576e+06	15.485	3.605	12.5	1.139	26.524	270.02	24.549	2.852	16.175	1.689	10.189	15.814	9.061	4.704	6.17	4.933	4.966	10.196	0	1.542	29.586	1.4	2.795	1.463	25.387	5.86	67.116	26.12	82.968	6.497	4.434
737	CT	41.542	21.036	115.807	37.307	169.408	20.853	25.572	30.148	1.62451e+07	460573	7.82539e+06	3.7298e+07	1.3026e+06	1.3309e+06	3.44761e+06	5.63777e+06	2.57842e+06	11.882	3.613	10.28	1.467	29.496	512.035	30.341	2.456	9.484	0.819	9.729	11.512	6.904	4.718	5.98	3.083	1.876	9.946	2.388	1.262	26.918	1.486	2.136	0.791	2.3	3.398	42.91	33.169	25.132	5.461	4.651
746	CT	30.268	21.748	105.04	41.235	115.359	21.31	26.326	23.417	1.57187e+07	665758	5.14725e+06	3.2555e+07	1.30234e+06	2.25797e+06	1.55911e+06	3.40445e+06	5.43946e+06	9.012	2.49	7.549	0.945	15.238	254.537	17.769	2.445	5.958	1.364	9.27	10.119	5.697	3.596	3.125	5.971	4.264	7.365	0	1.5	34.189	1.006	1.906	1.296	8.288	3.088	34.932	29.633	44.942	5.3	2.068
747	CT	15.778	22.046	118.726	64.858	70.689	20.54	35.706	29.552	2.20146e+07	1.26525e+06	4.12558e+06	4.26654e+07	1.6031e+06	196925	2.40398e+06	1.04033e+07	6.73335e+06	10.673	2.898	9.116	0.537	26.19	154.349	18.292	4.658	5.678	1.825	2.579	26.002	6.563	3.334	5.088	2.172	1.871	8.546	0	1.07	35.293	1.106	1.913	1.286	0.884	2.189	53.732	56.946	18.211	3.764	6.693
748	CT	15.498	24.715	153.79	53.167	73.605	21.798	36.764	26.122	1.6162e+07	590001	3.85751e+06	3.73759e+07	1.31609e+06	2.95067e+06	2.02704e+06	5.01672e+06	5.95527e+06	10.162	3.213	9.006	1.168	17.54	330.226	24.261	1.995	4.63	1.421	9.615	13.464	6.849	3.762	3.844	1.876	2.289	7.126	3.481	1.032	36.117	1.367	1.48	1.616	2.82	4.125	42.64	30.587	27.647	5.775	4.639
753	FGR	33.05	20.455	116.411	86.69	112.692	22.156	35.912	41.75	2.01376e+07	643739	7.74578e+06	4.32677e+07	1.43788e+06	1.10268e+06	404813	137219	1.77721e+07	9.413	2.175	7.467	0.243	5.946	423.74	13.682	1.274	5.219	1.239	5.166	11.519	4.959	2.615	2.886	2.153	1.96	8.141	4.461	0.65	11.912	1.119	1.986	1.379	0.443	1.273	35.895	33.887	22.418	3.39	1.217
793	CT	16.406	19.591	123.62	45.337	69.896	17.982	28.687	21.653	1.41063e+07	506869	3.6016e+06	2.81771e+07	1.18939e+06	1.2563e+06	2.79948e+06	4.8465e+06	3.12666e+06	9.383	2.257	9.141	0.794	15.584	319.976	16.561	6.25	2.915	1.066	6.915	11.708	4.742	2.893	5.682	3.025	2.893	6.851	6.664	1.317	36.256	1.076	1.36	1.804	1.571	1.291	28.647	31.844	21.402	3.659	1.048
795	CT	34.491	17.577	83.563	47.984	138.189	18.441	19.849	27.818	1.75392e+07	423913	6.1675e+06	3.27418e+07	1.54348e+06	2.69946e+06	1.11999e+06	4.97293e+06	4.35679e+06	14.216	3.571	11.438	0.966	36.527	267.657	24.344	7.927	15.805	0.878	7.312	13.011	6.174	2.432	4.5	3.045	2.113	7.225	0	1.125	20.664	1.176	1.749	0.9	0.823	1.383	34.956	34.125	22.124	3.605	1.286
797	CT	36.041	28.486	91.065	70.536	129.062	25.549	32.736	41.008	1.62555e+07	490422	4.26408e+06	3.81733e+07	720431	680624	704465	8.20618e+06	8.19194e+06	12.241	3.087	10.836	0.989	12.368	304.283	22.821	2.189	4.928	1.292	7.264	13.036	9.01	4.053	5.637	4.5	3.94	8.342	7.115	1.147	25.985	1.228	1.722	1.442	5.782	6.57	42.308	24.846	37.159	8.161	5.652
798	CT	37.487	22.146	128.781	47.306	152.248	21.877	29.35	25.596	1.50008e+07	821861	6.13355e+06	3.97539e+07	1.53706e+06	3.02159e+06	1.11059e+06	4.51363e+06	6.59074e+06	11.054	2.413	9.291	0.99	27.635	414.225	27.043	3.402	10.935	1.495	8.659	15.287	5.648	3.313	4.607	5.011	3.051	11.067	7.081	1.276	26.361	1.268	2.208	1.374	15.451	6.831	35.482	40.756	59.123	9.466	7.371
799	PE+FGR	27.391	18.666	101.604	63.873	126.031	18.863	20.244	21.794	1.80449e+07	655604	5.53105e+06	3.49461e+07	1.41783e+06	886711	1.60686e+06	7.71421e+06	6.48631e+06	16.849	4.674	14.616	1.106	5.9	278.663	32.252	2.051	4.338	2.611	5.068	17.511	4.227	6.329	10.659	13.486	3.622	10.204	0.119	1.378	34.235	1.67	2.42	1.486	23.337	11.733	81.687	37.068	58.915	11.563	12.535
841	FGR	44.614	23.471	46.251	2.685	179.85	25.593	26.501	20.155	2.6017e+07	1.81023e+06	8.58309e+06	4.39042e+07	1.59765e+06	2.40854e+06	1.06175e+06	2.22403e+06	8.24079e+06	13.875	4.737	11.256	0.528	46.523	513.788	19.725	1.791	14.393	3.151	7.64	41.187	5.543	3.358	7.488	4.192	3.263	12.453	4.304	0.712	7.297	1.062	1.806	0.846	13.68	4.768	21.378	15.853	74.879	6.92	1.411
842	FGR	45.024	13.299	126.83	48.941	180.181	17.092	24.568	32.424	1.78152e+07	514971	1.03706e+07	4.12516e+07	1.32862e+06	3.70466e+06	1.49154e+06	5.97707e+06	3.18492e+06	11.999	3.599	9.173	0.843	29.802	367.375	17.383	1.212	11.657	1.068	8.056	12.238	4.773	2.428	5.725	4.158	2.342	7.106	0	1.03	17.862	1.072	1.638	1.448	2.499	3.105	46.038	39.157	23.204	4.989	4.521
864	CT	18.623	23.433	104.379	34.735	68.51	21.874	29.302	20.629	1.72161e+07	1.48825e+06	6.01581e+06	2.85874e+07	1.23667e+06	1.77584e+06	1.38978e+06	4.53838e+06	5.69005e+06	10.114	3.049	8.07	0.87	28.559	277.449	16.191	2.751	9.869	1.41	5.608	13.494	4.162	2.69	4.297	2.056	2.479	7.635	2.168	1.738	34.059	1.194	1.892	0.988	18.59	6.02	41.741	22.553	81.435	7.861	3.15
877	PE+FGR	103.563	46.391	167.982	5.518	489.848	39.429	31	21.822	1.92393e+07	57360	1.43815e+07	7.01576e+07	1.68789e+06	2.88593e+06	4.74588e+06	3.42784e+06	8.63022e+06	14.89	4.999	15.053	1.486	5.304	503.325	36.1	1.285	11.743	3.151	9.647	16.899	3.046	2.218	4.976	4.837	3.623	14.889	0.903	1.668	19.473	1.49	1.944	1.354	17.857	9.531	37.996	20.175	88.276	10.168	6.478
884	FGR	25.218	16.645	89.006	41.402	88.492	17.88	20.734	22.228	1.78466e+07	1.13863e+06	6.20847e+06	2.62593e+07	1.8236e+06	1.67043e+06	1.52151e+06	6.3592e+06	2.37543e+06	10.892	2.681	10.77	0.554	5.266	298.426	21.323	1.459	2.515	1.012	6.323	14.069	7.613	3.287	4.944	3.278	3.053	6.634	0	0.937	28.502	1.019	1.604	1.47	3.882	2.96	43.67	32.865	26.243	4.869	3.277
888	FGR	3.46	2.863	39.155	27.03	32.111	4.629	2.809	7.34	1.44378e+07	909135	2.5758e+06	7.76175e+06	1.74034e+06	238428	408282	2.99321e+06	1.71716e+06	17.212	4.15	15.919	1.607	44.036	583.723	37.619	1.677	24.932	4.139	15.098	13.29	6.748	3.546	16.418	6.82	3.402	14.649	8.707	0.883	23.558	1.782	3.192	2.197	3.692	3.243	40.319	27.754	32.438	5.084	3.26
891	FGR	22.005	23.124	117.461	35.297	87.174	21.648	25.958	16.613	1.31669e+07	842020	4.8133e+06	2.76314e+07	733352	1.30684e+06	4.01347e+06	5.54739e+06	2.11493e+06	12.737	2.999	11.574	1.213	7.783	218.603	22.916	1.896	3.067	2.249	7.435	14.231	5.974	2.589	4.793	4.152	3.493	8.156	10.797	1.256	31.621	1.158	2.214	1.592	34.825	14.644	48.53	16.943	138.027	15.555	10.788
894	FGR	24.991	15.642	137.863	39.303	138.61	14.218	25.43	18.149	2.59507e+07	1.24751e+06	5.51765e+06	4.66692e+07	1.41718e+06	1.50781e+06	3.22669e+06	6.33767e+06	6.46507e+06	10.98	3.756	10.922	0.788	5.224	340.755	46.532	2.237	3.962	2.102	7.437	44.475	5.406	4.974	6.812	1.296	3.047	14.366	0	1.217	33.808	1.618	1.866	1.687	7.703	8.049	33.497	13.478	45.127	8.796	8.456
908	CT	40.021	33.193	181.536	64.183	172.808	30.284	49.255	37.995	1.68883e+07	449045	6.18063e+06	5.47265e+07	1.42156e+06	3.34012e+06	2.89711e+06	7.96004e+06	4.5517e+06	10.575	3.036	9.133	0.774	7.253	232.786	22.773	2.536	4.887	0.972	8.526	11.026	5.15	3.948	3.018	2.979	2.31	6.964	3.707	1.56	31.238	1.224	1.762	1.535	2.551	4.863	44.78	32.408	25.199	6.428	5.221
917	CT	39.872	22.127	165.207	68.113	201.504	17.406	32.105	33.216	1.63985e+07	15384.3	6.40774e+06	4.84621e+07	1.37616e+06	411006	3.52983e+06	9.54916e+06	3.61838e+06	8.035	2.137	6.642	0.824	23.992	275.741	16.706	6.749	10.367	1.586	9.662	9.351	4.138	2.63	2.885	2.159	2.199	5.883	1.416	1.579	32.414	0.813	1.394	1.374	8.664	3.995	38.785	33.844	44.368	6.166	3.419
922	FGR	21.865	23.359	125.934	60.66	82.518	23.132	33.832	29.651	1.7235e+07	740743	5.77724e+06	3.47286e+07	1.74617e+06	3.61983e+06	1.51027e+06	5.50956e+06	5.11881e+06	17.514	4.623	20.546	0.624	3.348	245.089	34.04	1.242	2.836	3.15	2.207	16.883	2.42	3.077	6.656	4.547	2.961	14.558	7.379	0.936	30.143	2.33	3.997	2.647	9.473	5.536	42.989	25.449	41.946	7.268	4.418
926	FGR	33.841	32.548	109.5	82.506	95.161	29.516	41.014	37.733	1.71258e+07	612230	4.0203e+06	3.7398e+07	1.42731e+06	988247	2.61396e+06	1.15616e+07	3.69557e+06	9.018	2.487	10.532	0.256	8.376	163.48	18.294	2.718	2.481	1.068	4.064	16.369	6.482	2.681	4.787	2.149	2.102	6.541	1.401	1.145	38.378	0.902	2.06	1.098	14.92	9.256	31.266	23.291	59.164	11.55	7.081
944	CT	74.311	53.785	182.049	11.891	276.151	39.386	50.903	29.393	1.96767e+07	484613	8.39821e+06	5.53117e+07	1.99845e+06	1.50103e+06	4.59283e+06	4.07875e+06	4.89305e+06	9.767	2.944	8.224	0.325	7.114	800.976	26.1	0.797	6.971	2.066	12.071	14.014	6.801	3.535	2.562	2.221	1.873	7.036	0	0.979	6.101	1.192	1.572	0.875	1.227	2.06	41.439	28.674	22.457	3.815	2.038
947	PE+FGR	56.363	32.985	113.409	27.707	254.116	29.37	35.216	33.91	7.59016e+06	600181	6.53244e+06	4.75381e+07	745540	4.46636e+06	1.25426e+06	3.71163e+06	3.06129e+06	7.238	2.027	5.714	0.559	2.87	772.335	13.404	5.206	5.62	0.889	9.451	7.755	3.256	2.513	4.927	3.545	1.858	6.525	4.25	1.496	31.944	1.022	1.191	1.09	0	2.467	57.001	52.549	18.692	3.841	6.243
951	FGR	22.488	22.9	116.816	65.132	80.134	22.811	31.203	28.063	1.62087e+07	492664	4.05515e+06	3.37798e+07	1.26141e+06	2.11415e+06	1.87053e+06	5.23511e+06	6.88873e+06	10.41	2.75	8.317	0.768	19.022	547.915	25.491	1.416	8.448	1.082	5.254	12.466	5.904	3.422	3.781	2.291	4.138	9.387	5.708	0.733	21.858	1.22	2.018	0.609	13.184	4.972	36.904	26.39	57.966	7.305	3.363
953	FGR	25.271	22.039	192.592	34.822	93.536	19.322	34.451	14.569	1.41033e+07	1.33288e+06	4.8012e+06	3.49711e+07	1.55847e+06	3.00985e+06	2.78519e+06	1.00458e+06	5.25302e+06	8.357	2.266	7.22	0.515	22.144	225.679	18.885	2.517	4.587	1.247	4.3	17.015	5.983	3.553	3.475	1.382	3.333	8.406	0	1.024	26.644	1.06	1.585	1.173	4.557	5.24	47.204	23.553	30.573	6.509	4.649
958	FGR	71.798	50.849	226.217	40.634	262.721	39.466	62.072	46.123	1.81618e+07	363408	8.97998e+06	6.89933e+07	1.81036e+06	2.401e+06	4.79178e+06	7.25575e+06	5.36412e+06	14.32	4.834	10.347	0.533	31.373	340.55	17.848	2.146	10.879	1.186	1.47	13.148	5.677	2.532	6	6.644	2.623	8.527	1.944	1.305	19.342	1.275	1.847	1.211	1.168	3.795	56.406	53.255	18.901	4.95	7.245
967	CT	63.804	52.377	208.936	51.813	216.165	40.609	63.017	44.14	1.76087e+07	63049.4	4.62894e+06	6.3291e+07	1.88131e+06	1.29971e+06	5.15142e+06	9.68874e+06	4.45755e+06	9.757	2.398	7.711	0.303	5.973	491.781	25.564	1.296	6.255	2.242	12.62	12.702	5.759	4.792	4.641	2.154	1.887	7.46	0.242	1.039	15.545	1.146	1.39	0.844	9.667	2.825	34.572	27.17	49.23	4.253	0.249
969	CT	56.623	27.373	142.338	28.973	185.619	28.151	35.529	29.753	1.80035e+07	453656	1.06231e+07	4.53696e+07	1.93564e+06	2.99152e+06	2.55674e+06	5.25332e+06	2.35417e+06	11.061	2.987	8.821	0.813	16.313	290.583	21.34	2.504	6.666	1.412	4.289	13.637	6.113	3.969	3.336	1.219	3.277	7.52	0.039	1.379	25.704	1.01	1.645	1.411	1.885	1.901	41.243	28.259	22.718	3.966	1.752
971	CT	71.288	26	128.181	31.356	289.585	24.785	33.19	35.987	1.92554e+07	768505	1.33959e+07	5.17146e+07	1.82129e+06	1.89427e+06	3.05712e+06	5.25895e+06	2.47465e+06	10.685	3.326	8.024	0.43	40.588	653.905	20.147	1.385	14.187	1.68	5.363	13.869	7.275	3.923	4.336	5.053	4.282	7.929	1.907	1.23	8.982	1.199	1.846	0.923	4.519	3.807	51.709	32.191	26.969	5.078	4.801
972	CT	56.263	43.639	231.225	27.37	197.1	34.734	55.5	28.003	1.78062e+07	368394	6.23833e+06	5.63693e+07	1.52873e+06	2.58147e+06	7.15431e+06	4.74931e+06	2.71846e+06	9.077	2.178	7.346	1.048	33.267	212.34	17.456	3.076	10.169	1.546	8.288	10.23	7.474	3.835	2.99	3.591	3.469	5.711	1.58	1.499	38.034	0.74	1.4	1.099	8.735	6.541	45.201	31.668	41.714	8.323	5.907
974	CT	5.996	12.803	138.819	74.803	39.673	13.542	26.038	21.217	1.94426e+07	1.00482e+06	3.97262e+06	3.00216e+07	1.53076e+06	1.59626e+06	2.66556e+06	4.99947e+06	7.6831e+06	9.344	2.338	7.464	0.355	33.999	334.404	18.336	2.177	7.589	3.11	3.769	10.442	6.937	3.118	4.584	1.947	2.95	7.302	1.138	0.927	20.482	1.076	1.546	1.489	6.875	5.221	40.562	28.217	41.291	7.209	5.087
982	PE+FGR	59.403	14.756	66.213	29.356	301.92	18.498	13.488	21.771	1.93595e+07	1.36701e+06	1.36024e+07	4.46159e+07	1.88755e+06	760497	2.39871e+06	1.34749e+06	7.27387e+06	19.301	5.218	15.874	1.159	31.047	298.756	23.868	3.199	17.888	1.694	7.918	21.695	4.68	4.713	6.152	7.343	4.733	12.358	0	1.713	25.904	1.47	2.698	1.071	15.135	5.652	57.114	45.651	63.143	7.045	8.379
983	CT	24.895	20.173	116.149	56.399	81.05	20.222	30.15	24.57	1.77507e+07	749442	4.90948e+06	3.26289e+07	1.37682e+06	3.8405e+06	1.1378e+06	5.33629e+06	4.4144e+06	11.51	2.763	9.029	0.639	30.943	435.977	24.831	1.25	12.782	1.403	7.48	13.895	9.028	3.851	4.566	2.026	2.769	7.974	0	0.822	24.977	1.167	1.54	0.803	3.632	2.327	34.959	37.359	30.052	4.712	3.032
985	CT	41.066	47.841	237.882	9.487	144.953	39.684	62.471	22.501	1.60724e+07	1.3174e+06	7.92606e+06	5.37394e+07	2.05206e+06	6.43217e+06	4.4146e+06	1.94351e+06	5.0618e+06	12.699	3.672	14.435	0.432	13.359	346.933	20.475	2.288	7.595	2.188	2.236	23.03	7.4	2.591	6.25	4.719	4.829	9.097	1.862	1.22	27.758	2.052	2	1.046	2.668	2.31	46.345	37.029	24.576	4.646	2.532
989	FGR	28.869	22.05	115.863	34.101	118.845	20.406	24.209	20.075	1.71926e+07	701211	5.38457e+06	3.19252e+07	1.63829e+06	1.85618e+06	2.55531e+06	2.30216e+06	6.22512e+06	12.639	2.973	10.41	0.625	15.796	179.616	15.368	3.694	4.843	0.767	2.235	14.321	5.69	3.832	6.666	2.003	4.669	7.062	6.902	1.254	37.361	1.249	1.779	1.437	10.059	6.299	40.442	25.756	45.154	7.902	5.313
993	FGR	9.786	20.73	134.433	44.996	54.679	19.577	30.117	19.59	2.03418e+07	1.43796e+06	4.21842e+06	3.96571e+07	1.49701e+06	2.58267e+06	716082	1.0904e+07	5.21319e+06	11.604	3.591	10.426	0.381	22.74	482.375	24.541	2.28	5.925	2.057	6.565	28.83	5.586	2.945	6.667	4.26	2.953	10.855	2.601	0.607	19.069	1.414	1.805	1.421	5.216	5.529	40.336	21.47	36.306	6.715	5.486
998	CT	25.7	19.136	114.084	45.81	110.831	17.328	21.375	20.236	1.56061e+07	615503	4.59572e+06	3.09652e+07	1.19599e+06	2.61e+06	1.38626e+06	5.44845e+06	3.71241e+06	10.559	2.222	9.143	0.815	23.351	295.006	22.469	2.844	7.363	1.12	7.248	11.102	6.296	2.872	7.25	2.896	2.204	8.78	0.564	1.578	33.313	1.033	2.124	0.987	7.901	5.936	50.132	34.718	38.537	7.416	6.15
1012	CT	54.49	42.954	172.503	28.147	154.587	38.266	56.829	39.8	1.86051e+07	876638	8.44378e+06	5.35497e+07	2.05069e+06	2.87805e+06	3.0294e+06	6.39374e+06	2.91689e+06	8.761	2.588	7.03	0.561	9.307	448.255	14.995	1.637	5.017	1.231	6.829	11.25	5.691	2.621	3.134	1.61	2.83	5.833	1.852	1.031	25.599	1.012	1.667	0.652	1.269	2.024	52.023	28.099	22.074	3.576	2.125
1015	CT	35.977	36.883	144.308	83.775	151.03	32.564	48.288	41.454	1.99228e+07	586261	5.07588e+06	5.27204e+07	1.76556e+06	720768	3.65001e+06	1.21351e+07	5.72941e+06	11.514	3.561	10.374	0.291	6.566	232.599	17.552	1.631	4.066	2.635	3.777	11.672	5.59	2.993	5.59	4.559	4.507	7.878	0	1.11	27.595	1.475	1.725	1.5	0.901	2.389	38.572	36.212	21.274	4.541	2.387
1016	CT	71.412	61.501	261.609	24.2	207.188	46.834	68.249	34.41	1.66341e+07	560310	6.64526e+06	6.3442e+07	1.88019e+06	2.94558e+06	5.53555e+06	5.65733e+06	4.9645e+06	10.073	2.603	8.216	0.639	5.117	715.9	19.871	1.03	4.627	2.033	21.952	9.301	4.259	2.336	3.809	5.297	2.219	7.565	6.868	0.713	7.14	0.976	1.655	0.92	0	2.29	49.936	37.127	15.975	3.87	4.344
1017	CT	41.666	39.688	168.093	93.797	177.507	31.183	52.12	55.918	2.07018e+07	15227.5	4.88544e+06	5.61944e+07	1.47881e+06	4.09976e+06	1.51337e+06	1.4502e+07	5.05475e+06	8.758	2.538	7.961	0.413	5.539	414.395	20.577	2.087	5.487	2.693	4.75	11.976	5.942	2.381	4.102	2.418	2.22	9.437	0	0.948	18.872	1.304	1.517	0.75	0.493	1.31	46.4	39.661	17.851	3.135	2.498
1018	CT	70.94	47.709	169.277	81.897	212.453	42.596	62.88	58.905	2.10661e+07	311507	8.90218e+06	6.59353e+07	1.58252e+06	1.81939e+06	4.79845e+06	6.47329e+06	1.20442e+07	11.649	2.593	9.071	0.877	29.862	716.941	26.028	1.013	11.592	2.414	22.979	13.374	6.263	3.48	5.33	3.705	2.618	12.083	5.935	0.925	11.908	1.272	1.659	1.026	2.633	2.915	41.514	32.553	26.769	4.705	3.172
1027	FGR	30.322	31.196	141.927	47.323	109.84	27.135	33.811	26.038	1.77065e+07	1.1172e+06	5.36646e+06	3.82093e+07	1.46421e+06	3.01833e+06	2.13595e+06	1.0268e+07	1.92803e+06	12.668	3.211	10.11	0.658	4.864	401.175	20.623	1.269	3.738	2.141	7.161	13.719	3.996	1.994	4.434	3.944	3.158	8.606	0	0.996	25.737	1.484	2.556	1.133	11.282	6.445	47.067	27.804	43.008	7.892	5.97
1029	FGR	58.896	26.448	88.623	28.92	275.458	23.636	20.825	24.961	1.63092e+07	680500	7.13748e+06	4.56663e+07	1.38707e+06	2.41971e+06	440569	5.72614e+06	2.88916e+06	8.086	1.999	4.914	0.152	3.419	651.04	14.982	1.841	6.339	2.263	10.56	10.221	3.779	2.49	1.994	3.039	2.178	6.738	0.948	0.822	7.683	0.886	1.459	0.584	2.214	2.323	38.221	28.868	24.483	4.172	1.727
1030	FGR	39.981	22.34	87.711	67.214	146.581	23.667	30.3	38.67	2.14632e+07	797782	6.12967e+06	4.2006e+07	1.70254e+06	2.06712e+06	506552	6.54754e+06	8.97513e+06	13.786	3.213	10.805	0.701	26.176	391.165	18.532	1.396	8.702	1.726	6.801	18.368	6.288	3.299	5.283	10.914	2.88	11.296	5.895	0.983	20.727	1.299	2.184	1.651	9.384	5.211	44.208	22.091	46.524	6.645	4.074
1041	PE+FGR	28.072	30.513	145.372	70.002	103.146	27.537	39.786	31.358	1.84339e+07	678187	5.13305e+06	4.17429e+07	1.46744e+06	698458	3.61005e+06	8.97939e+06	7.07544e+06	10.894	2.769	8.275	0.932	6.026	242.494	25.181	2.74	2.216	1.221	10.75	12.726	5.273	4.577	3.609	5.042	2.545	8.227	0	1.276	36.958	1.464	2.141	1.049	12.325	4.967	42.205	29.358	50.561	7.124	3.948
1045	CT	22.028	26.93	91.496	48.413	125.131	23.451	32.396	29.378	1.87362e+07	865785	3.33226e+06	4.41376e+07	1.38676e+06	1.92684e+06	866091	7.57917e+06	6.86683e+06	12.847	3.946	12.441	1.414	58.84	217.118	24.069	2.638	13.077	1.236	7.916	25.978	8.694	3.963	5.974	5.247	5.513	9.462	3.086	1.925	49.205	1.145	1.857	2.036	5.106	3.542	37.979	31.772	34.547	6.064	3.282
1049	CT	31.732	38.402	223.678	36.631	122.385	30.264	54.272	33.324	1.64291e+07	56801.5	4.62721e+06	5.05327e+07	1.54511e+06	5.98904e+06	2.18657e+06	5.60596e+06	3.20671e+06	8.722	2.384	9.937	0.65	2.444	223.764	27.739	4.467	1.757	1.481	10.861	9.996	5.276	3.299	3.657	3.166	1.992	9.337	0	1.006	28.337	1.101	1.291	1.387	0	0.31	40.208	36.742	18.781	2.73	0.669
1054	CT	45.79	28.21	144.226	30.029	157.566	27.877	36.619	26.371	1.79087e+07	638445	8.02535e+06	4.35152e+07	1.26569e+06	1.77483e+06	4.76833e+06	5.98863e+06	2.43003e+06	12.415	3.606	10.937	0.925	34.877	200.911	20.379	2.91	8.992	1.716	3.304	18.437	8.314	4.276	3.971	3.931	2.293	8.042	3.039	1.733	37.897	1.024	2.185	1.185	0	0.258	47.093	49.399	17.147	2.39	3.299
1057	CT	31.419	34.514	121.526	48.966	104.263	30.361	42.317	30.232	1.46663e+07	570067	4.39362e+06	3.76813e+07	1.18364e+06	2.03789e+06	2.93669e+06	3.41296e+06	7.21762e+06	11.183	2.877	9.528	0.567	115.592	349.478	20.927	2.774	47.722	0.955	3.501	9.936	6.616	4.084	5.379	3.68	3.263	10.772	5.154	1.299	26.838	1.525	2.127	1.11	3.992	3.263	42.706	38.764	27.129	5.077	4.092
1063	FGR	19.259	28.81	98.987	78.403	62.207	26.17	39.486	40.293	1.77758e+07	946963	4.61798e+06	3.38038e+07	1.44767e+06	2.35064e+06	527990	4.0508e+06	1.11203e+07	9.987	2.764	8.578	0.658	7.233	523.656	20.808	1.511	4.52	1.722	4.216	11.244	5.067	3.474	3.834	3.486	2.041	7.404	0.128	1.116	23.961	1.009	1.878	0.625	3.615	3.918	37.851	27.166	31.418	5.614	3.03
1068	FGR	27.776	25.785	111.14	38.871	95.153	23.747	31.555	24.349	1.70935e+07	1.0524e+06	5.5165e+06	3.27049e+07	1.52645e+06	2.30112e+06	1.63256e+06	5.57589e+06	4.0116e+06	10.803	3.358	9.45	1.069	28.147	187.864	16.748	4.304	9.126	1.073	5.791	16.357	4.956	2.969	4.328	2.164	3.763	7.534	2.426	2.237	43.182	0.972	1.65	1.175	2.577	5.079	69.181	43.954	19.864	5.506	8.216
1072	FGR	69.693	29.399	149.733	36.961	266.902	29.672	38.124	37.144	1.73663e+07	702739	1.03279e+07	5.93935e+07	1.92221e+06	2.87996e+06	2.20809e+06	7.07615e+06	4.00953e+06	13.136	3.633	11.957	0.245	5.846	444.816	30.021	1.741	4.954	1.726	4.235	21.065	7.407	3.47	7.515	4.586	5.326	8.991	0	1.357	27.42	1.166	2.049	1.107	8.555	5.575	36.859	23.913	39.038	7.172	4.804
1074	FGR	28.038	24.41	138.848	51.554	121.916	23.43	33.576	25.427	1.82406e+07	692524	5.34928e+06	4.06823e+07	1.43306e+06	3.76955e+06	1.7408e+06	6.12251e+06	4.72178e+06	11.207	3.002	12.059	1.301	11.432	240.698	20.78	2.88	8.013	1.737	7.514	9.483	7.09	4.066	3.883	3.376	3.552	6.488	1.348	1.931	215.971	1.259	2.07	1.033	3.386	4.582	51.648	37.258	23.121	6.008	6.469
1075	FGR	9.247	7.77	76.394	38.639	51.439	9.046	10.191	11.848	7.90991e+06	373645	2.13461e+06	1.37116e+07	656812	917013	1.43942e+06	2.18052e+06	1.88516e+06	5.143	1.829	4.132	0.409	1.788	929.735	12.518	3.185	0.982	0.44	8.115	5.874	3.098	1.613	3.377	2.175	1.896	5.04	1.904	0.837	22.342	0.762	0.736	0.809	2.405	3.953	41.296	29.535	24.567	5.6	3.398
1077	CT	23.612	22.117	95.634	34.847	110.809	20.599	26.558	21.789	1.43976e+07	649693	5.44743e+06	3.10825e+07	1.41837e+06	1.31336e+06	2.16025e+06	4.9129e+06	3.37088e+06	8.862	2.921	10.346	1.106	6.017	245.923	17.168	3.581	3.307	2.189	7.318	10.583	4.242	2.067	6.406	3.074	1.772	6.009	6.578	1.634	35.551	1.308	1.578	0.816	1.325	2.202	40.627	33.561	19.832	3.858	2.816
1080	PE+FGR	35.533	35.937	102.525	77.268	109.876	31.135	45.782	46.557	1.56786e+07	1.09863e+06	4.36077e+06	4.24893e+07	1.29579e+06	776258	2.00753e+06	5.07955e+06	1.19682e+07	10.957	3.304	9.632	0.684	7.149	388.124	15.92	1.33	4.101	1.584	4.642	8.31	5.237	5.889	3.43	5.109	2.401	7.265	0.438	1.628	35.34	1.193	1.992	1.211	5.385	3.629	34.882	29.917	35.953	5.483	2.566
1082	FGR	23.484	26.727	141.774	52.178	89.089	23.513	36.349	28.819	1.73455e+07	619397	4.97527e+06	3.6322e+07	1.45404e+06	2.44303e+06	2.60014e+06	4.92824e+06	6.8866e+06	11.735	3.173	8.817	0.512	35.594	297.041	14.935	1.566	17.505	1.162	2.76	12.257	3.865	1.99	4.394	1.795	2.186	8.79	0	0.842	16.709	0.803	1.813	0.292	6.719	5.864	54.434	29.001	36.912	7.313	5.186
1083	CT	58.286	32.517	102.875	38.554	247.455	29.8	32.936	31.52	1.97207e+07	935481	8.02274e+06	5.20555e+07	2.02192e+06	2.44704e+06	852937	6.475e+06	4.99517e+06	13.997	3.551	10.698	0.408	44.974	699.496	31.269	0.498	23.847	1.559	18.634	18.05	6.608	4.559	5.189	5.587	4.43	12.15	0	1.393	29.207	1.405	1.913	0.964	9.931	3.406	41.79	29.87	43.741	5.762	3.008
1084	PE+FGR	40.948	19.037	128.649	51.66	167.401	21.064	27.323	27.511	1.65106e+07	384209	7.25748e+06	4.22442e+07	1.45007e+06	2.99018e+06	1.28692e+06	5.58071e+06	5.8213e+06	11.207	2.658	7.506	0.759	37.877	328.566	15.86	1.347	14.764	0.771	9.436	12.58	5.534	2.724	3.561	2.748	3.266	9.272	0	1.111	14.081	0.847	1.345	0.998	12.52	6.181	35.424	30.199	57.788	8.991	5.015
1085	PE+FGR	74.313	37.855	217.788	29.13	342.465	33.373	40.166	27.975	1.85116e+07	15328.2	1.02837e+07	6.71159e+07	1.57978e+06	2.91801e+06	5.37295e+06	6.93315e+06	3.85635e+06	10.885	2.581	8.556	0.576	6.254	370.966	24.297	1.293	11.115	2.295	3.427	12.068	3.571	2.547	3.624	5.211	2.618	7.816	0.245	1.542	23.096	1.199	1.698	1.415	14.654	4.605	40.567	20.421	76.119	7.197	3.72
1086	PE+FGR	34.025	23.798	121.255	71.881	108.261	25.019	34.412	28.145	2.08377e+07	1.00732e+06	5.79539e+06	3.95803e+07	1.83462e+06	2.42841e+06	2.41342e+06	7.27248e+06	6.12156e+06	15.546	4.724	14.02	1.018	3.16	552.313	38.729	3.852	3.964	1.321	32.008	21.332	4.537	5.275	5.752	6.699	3.202	13.896	4.809	0.815	19.957	1.652	2.47	1.424	7.848	3.63	30.368	26.518	43.024	6.001	1.949
1087	PE+FGR	57.27	26.183	172.272	41.563	283.926	23.07	30.748	25.021	1.33941e+07	15853.9	1.06025e+07	5.37778e+07	1.49008e+06	1.46898e+06	4.39059e+06	5.01946e+06	5.66929e+06	10.752	3.398	10.098	0.71	9.501	986.48	36.069	0.67	13.998	1.362	32.613	18.071	6.181	5.411	7.178	7.975	4.951	13.244	0	0.904	11.171	1.505	2.217	1.144	2.219	5.245	76.579	54.112	23.259	5.304	10.633
1094	PE+FGR	51.807	33.63	128.95	42.544	182.92	33.286	38.43	31.427	1.53029e+07	1.26557e+06	7.63966e+06	4.6515e+07	1.1871e+06	3.92951e+06	793434	6.73739e+06	6.24387e+06	13.401	3.745	9.923	1.139	16.089	393.68	25.01	2.276	7.514	0.808	6.933	13.45	7.965	5.019	4.83	3.944	3.108	9.116	0	1.721	28.357	1.353	2.034	0.951	17.672	6.787	51.376	23.411	78.048	9.319	6.656
1095	FGR	5.217	14.811	126.47	61.309	38.236	15.561	26.69	24.649	1.88009e+07	877249	4.21029e+06	2.9671e+07	1.43692e+06	1.21282e+06	2.36932e+06	5.17659e+06	5.91729e+06	11.881	3.655	10.969	0.882	63.448	232.489	21.673	2.729	20.393	0.888	4.01	14.439	10.081	4.518	4.717	1.252	3.472	8.253	4.171	1.028	24.995	1.278	2.135	1.389	1.417	2.072	50.215	40.696	20.137	3.972	3.577
1096	PE+FGR	31.434	13.271	55.427	28.064	133.492	16.23	12.004	15.575	1.55961e+07	961393	6.99038e+06	2.39638e+07	1.53741e+06	1.40357e+06	951264	3.7337e+06	2.4521e+06	14.385	3.499	11.608	0.498	4.32	682.577	29.775	0.916	5.385	2.589	15.281	16.923	3.478	6.293	9.107	11.334	2.086	13.338	0	0.799	6.589	1.773	2.541	1.557	10.995	6.716	48.877	28.592	51.416	7.494	6.956
1097	FGR	56.853	37.392	146.244	46.389	186.63	34.131	46.415	36.235	1.85974e+07	636209	7.96191e+06	4.96856e+07	1.81891e+06	4.26758e+06	1.26691e+06	4.95703e+06	7.25249e+06	14.637	3.467	10.352	0.308	15.814	658.834	17.977	0.976	9.234	2.085	6.783	15.787	5.216	2.674	5.211	4.815	2.855	8.346	0	0.641	5.799	1.219	1.502	1.266	1.544	4.761	43.843	25.151	23.775	5.759	5.407
1098	FGR	15.597	20.436	123.724	54.888	63.821	19.339	29.669	19.537	1.70586e+07	950207	4.2394e+06	2.95481e+07	1.54215e+06	1.51515e+06	2.10672e+06	3.83131e+06	6.79191e+06	10.944	2.99	9.439	0.624	37.689	244.423	18.963	2.062	11.366	1.063	3.776	13.166	7.913	4.644	5.098	1.67	2.762	7.514	0	1.441	31.2	0.864	1.487	1.328	0.35	0.777	47.262	47.122	18.245	2.775	3.456
1099	FGR	64.09	37.4	118.941	32.501	197.004	34.735	41.965	40.589	1.88086e+07	808057	9.42299e+06	5.00356e+07	1.54402e+06	2.20903e+06	2.21376e+06	3.07524e+06	8.07115e+06	11.011	3.377	8.274	0.814	61.054	306.103	12.951	1.717	26.69	1.268	5.923	12.425	4.26	3.267	3.416	4.746	2.344	7.391	0.549	1.627	37.332	1.062	1.923	0.855	1.302	2.551	50.044	39.122	19.854	4.756	3.689
1102	CT	14.433	18.079	71.941	61.732	57.917	18.51	23.904	29.705	1.96438e+07	1.20648e+06	5.05761e+06	2.63687e+07	1.65277e+06	1.22427e+06	1.20292e+06	6.50518e+06	5.58733e+06	10.841	3.016	9.238	0.495	7.655	324.612	19.725	1.437	2.71	1.124	4.606	12.863	8.476	4.136	3.584	2.724	4.68	8.113	1.489	1.066	47.701	1.233	1.819	0.89	10.326	7.443	42.884	30.263	41.13	9.058	6.897
1103	PE+FGR	47.857	28.521	125.468	32.313	224.953	26.271	38.672	33.935	2.43751e+07	775174	8.04583e+06	5.65723e+07	1.58541e+06	2.55699e+06	2.81324e+06	5.7372e+06	7.23796e+06	12.811	3.519	10.275	0.935	57.952	618.73	23.88	2.552	24.297	1.577	11.045	33.887	6.234	5.277	7.032	2.099	4.137	11.01	1.026	1.489	35.171	1.435	2.031	0.769	3.467	1.777	40.704	41.984	30.197	3.972	2.025
1104	PE+FGR	65.7	50.792	352.713	62.584	526.779	20.615	54.159	0	1.54506e+07	1.61825e+06	1.55917e+07	9.60914e+07	599618	1.18937e+07	93211.8	5.81523e+06	5.78415e+06	10.134	2.941	8.261	0.354	4.554	330.002	20.597	2.448	14.508	1.875	7.222	16.522	4.799	1.785	3.113	3.684	2.649	7.606	5.969	2.188	22.962	1.056	1.978	1.581	20.255	8.152	45.495	19.942	97.91	10.529	6.884
1105	PE+FGR	54.378	28.636	106.139	26.843	194.734	30.507	33.809	26.569	1.61379e+07	515531	9.69109e+06	4.24082e+07	1.51125e+06	3.15792e+06	2.1252e+06	4.80952e+06	3.54915e+06	10.125	2.833	8.28	0.799	4.739	338.264	23.831	2.14	3.498	1.276	9.095	16.759	7.735	8.598	2.741	4.412	2.783	9.594	10.705	1.521	21.08	1.182	2.266	1.098	3.779	3.789	44.535	34.279	29.421	5.572	4.462
1106	CT	19.061	17.001	121.927	107.408	87.277	19.337	31.37	33.275	2.19669e+07	611049	4.76252e+06	4.18701e+07	1.56835e+06	2.22866e+06	1.20716e+06	5.57178e+06	1.32996e+07	9.822	2.757	8.642	0.895	19.966	220.357	14.64	2.704	8.297	1.519	4.182	12.968	4.866	2.429	3.158	4.217	2.366	6.627	4.262	1.314	30.584	1.152	1.783	1.552	7.739	3.865	36.176	30.12	40.561	6.296	2.52
1158	FGR	21.224	12.239	88.157	75.446	98.124	14.321	20.011	26.524	1.77227e+07	476648	4.45759e+06	3.02785e+07	1.40886e+06	1.38018e+06	1.20704e+06	3.77772e+06	8.52569e+06	8.965	2.331	7.597	0.342	6.392	239.7	19.911	2.94	4.915	1.206	4.206	17.674	6.782	3.139	5.242	2.836	3.139	9.114	1.69	1.063	24.299	1.026	1.71	1.739	3.979	3.326	37.111	28.861	33.472	5.204	1.873
1167	FGR	45.191	33.389	154.64	44.059	151.95	32.046	43.628	30.921	1.80342e+07	627821	6.37797e+06	4.73634e+07	1.52586e+06	1.74178e+06	5.02686e+06	6.87629e+06	3.11889e+06	9.634	1.901	7.776	0.875	17.163	296.89	13.281	1.518	8.428	1.299	4.845	10.912	4.526	2.312	2.961	4.498	3.146	8.977	0.003	1.159	27.997	0.928	1.443	0.903	10.02	5.969	34.287	20.782	44.572	8.117	4.359
1168	FGR	16.656	18.966	121.023	65.283	67.228	18.907	28.881	26.724	1.91638e+07	628804	4.01809e+06	3.30733e+07	1.39033e+06	4.19318e+06	927784	5.17299e+06	5.93906e+06	10.379	2.558	10.23	0.576	5.772	359.556	19.499	2.745	4.287	1.819	8.278	11.56	7.351	3.03	4.96	2.921	2.94	10.04	0	0.914	30.649	1.158	1.628	0.848	5.411	8.965	52.638	23.278	30.7	9.505	8.394
1220	PE	49.923	39.276	180.82	44.353	145.272	33.293	49.804	39.798	1.86667e+07	562464	7.00033e+06	5.17004e+07	1.2647e+06	2.12051e+06	5.04256e+06	7.61264e+06	4.37652e+06	16.09	4.173	12.486	0.763	68.055	916.819	28.787	1.865	32.642	1.722	51.177	12.343	8.289	4.338	4.771	4.11	5.173	11.515	7.767	0.608	2.6	1.469	2.113	0.508	7.073	4.855	57.691	32.7	30.62	5.944	5.942
1222	FGR	35.528	30.119	143.622	39.777	119.895	27.488	40.621	30.843	1.85065e+07	540263	5.81065e+06	4.10605e+07	1.56714e+06	4.52703e+06	1.43369e+06	4.73028e+06	4.10753e+06	9.942	2.431	8.051	0.473	7.74	342.18	17.924	2.703	4.732	1.804	5.791	13.812	4.996	3.378	4.313	3.922	4.265	7.501	0	1.297	32.207	1.479	1.766	1.319	6.749	5.003	47.927	33.254	34.252	6.484	5.757
1224	FGR	17.276	18.329	99.507	59.204	73.015	18.047	22.76	23.253	1.70913e+07	593751	4.23241e+06	2.80675e+07	1.35696e+06	509474	1.78822e+06	7.045e+06	5.7684e+06	13.418	3.874	11.443	0.752	18.077	215.666	28.405	3.544	3.766	1.389	3.85	20.798	9.902	6.05	5.5	2.704	4.64	9.864	1.497	1.106	36.418	1.334	2.253	1.848	1.329	0.84	38.69	38.915	22.359	3.187	2.198
1225	FGR	34.59	13.395	89.509	65.523	152.499	16.831	21.649	35.416	1.60164e+07	405334	8.73842e+06	3.58422e+07	1.48237e+06	2.20637e+06	176715	5.81809e+06	6.41526e+06	11.679	3.857	11.25	1.43	25.044	435.89	33.466	2.806	8.926	1.265	12.05	18.021	9.222	5.397	7.497	2.39	5.689	12.575	2.178	1.656	43.44	1.366	2.254	2.049	18.863	4.129	48.053	16.638	80.484	6.004	2.807
1226	FGR	25.814	34.963	154.626	38.122	82.424	30.951	42.095	22.962	1.79183e+07	1.00945e+06	5.62873e+06	3.77328e+07	1.28178e+06	3.838e+06	2.0874e+06	4.59785e+06	6.83872e+06	13.613	4.018	10.906	0.741	8.544	305.03	31.293	3.309	3.595	2.259	9.051	16.156	9.181	5.142	6.237	6.638	4.524	10.699	0	1.899	49.351	1.424	2.548	0.972	4.335	3.852	47.751	26.826	37.363	5.807	3.806
1227	FGR	33.416	26.886	128.525	39.121	116.496	24.376	26.242	19.087	1.71848e+07	696752	5.19294e+06	32242384	1.45836e+06	1.43113e+06	4.19494e+06	2.02011e+06	6.71306e+06	11.096	2.692	9.883	0.829	5.398	732.054	27.071	1.506	2.345	1.89	18.668	15.388	6.478	3.41	2.541	1.496	2.332	8.36	0	0.548	12.745	1.008	1.555	1.094	4.13	4.26	46.373	29.575	28.274	5.856	3.991
3001	PE	21.359	28.465	157.065	68.774	90.613	25.35	39.749	34.833	1.85695e+07	710666	5.71748e+06	4.14168e+07	1.1808e+06	2.05165e+06	3.65927e+06	7.22992e+06	6.83322e+06	14.886	3.612	14.14	0.786	18.344	799.149	28.159	1.722	6.384	2.233	16.475	12.995	8.357	4.894	3.613	7.07	4.37	10.103	4.737	0.529	11.646	1.454	2.364	0.743	0.808	1.817	33.95	24.471	22.568	3.556	1.168
3002	PE+FGR	150.264	60.738	145.054	26.587	538.135	54.072	60.84	66.064	1.54605e+07	618529	2.04685e+07	9.05548e+07	1.3492e+06	7.00943e+06	838882	6.8757e+06	8.05148e+06	15.271	4.841	12.075	0.652	62.174	638.386	20.611	2.162	32.1	1.855	10.421	11.558	4.377	2.77	3.347	5.387	4.789	7.356	5.416	2.548	23.972	1.429	1.995	0.681	7.525	3.587	39.324	34.792	37.928	6.279	3.628
3003	PE+FGR	68.907	38.011	168.452	70.551	292.955	32.618	39.35	36.751	2.02736e+07	138493	5.57856e+06	6.64546e+07	1.66784e+06	3.37106e+06	2.20014e+06	9.6462e+06	9.58597e+06	14.192	4.344	13.519	0.319	7.607	467.339	29.764	9.098	7.193	1.956	22.799	12.89	4.908	8.75	7.875	9.483	3.389	5.909	1.956	1.289	17.351	1.494	2.356	1.173	13.819	11.472	58.716	51.72	47.61	11.469	14.096
3004	CT	20.407	24.157	165.84	59.521	81.984	21.652	36.831	23.729	1.51044e+07	469226	3.98134e+06	3.68137e+07	1.31204e+06	1.69321e+06	5.03024e+06	4.70311e+06	4.38436e+06	9.591	2.433	7.801	0.772	30.29	265.905	14.111	4.366	8.635	1.385	8.102	10.633	4.323	1.831	4.85	4.706	3.243	7.935	0	1.007	31.371	0.889	1.172	1.333	0	0.852	52.189	51.78	15.082	2.526	4.697
3005	PE+FGR	70.41	62.012	360.561	83.765	542.918	28.915	62.9	0	1.56738e+07	1.00649e+06	1.07767e+07	1.05455e+08	0	1.11727e+07	225488	148836	1.76072e+07	17.9	6.074	16.351	0.934	9.625	638.177	42.726	1.104	13.926	2.213	14.065	23.647	7.196	3.177	7.924	10.6	5.902	13.122	8.638	2.358	28.282	1.573	2.697	1.993	8.116	5.118	67.205	31.655	29.578	5.591	5.669
3006	PE+FGR	36.663	23.666	107.432	27.262	135.677	21.18	22.109	19.901	1.8165e+07	843425	6.37518e+06	3.27972e+07	1.68448e+06	2.26616e+06	1.14993e+06	7.00202e+06	1.71682e+06	10.929	2.707	9.949	0.248	5.429	647.777	28.767	1.479	4.36	1.672	14.615	14.801	5.469	3.427	4.418	6.064	4.075	10.885	5.52	0.709	8.484	1.757	2.202	1.085	26.692	9.712	43.796	30.131	124.248	10.065	7.704
3007	PE	33.853	33.721	152.524	34.723	124.623	32.008	40.529	27.638	2.03239e+07	944018	6.97296e+06	4.50123e+07	1.12409e+06	1.60611e+06	5.8393e+06	2.69759e+06	8.6033e+06	19.422	6.412	16.937	0.848	50.978	437.128	27.311	2.015	18.969	1.888	6.023	20.165	7.412	3.029	4.099	8.474	3.091	10.669	3.489	1.517	36.415	1.394	1.859	2.029	2.379	2.441	43.619	36.79	25.197	4.607	3.706
3008	CT	22.425	23.727	191.159	58.284	88.741	21.893	39.536	25.783	1.94563e+07	782974	5.7239e+06	4.2929e+07	1.20473e+06	3.65458e+06	2.26203e+06	7.37756e+06	5.30867e+06	12.094	3.529	10.024	0.889	124.421	451.791	20.321	1.839	39.921	1.557	8.72	14.884	6.044	2.294	2.613	2.465	3.128	8.103	7.848	1.223	23.131	1.044	1.36	1.381	0	2.009	53.793	54.14	17.495	3.649	6.817
9001	CT	48.306	25.847	105.994	40.701	190.468	26.375	31.473	34.584	1.50572e+07	475077	6.41789e+06	4.5368e+07	1.34021e+06	3.07985e+06	1.48614e+06	5.79286e+06	3.41424e+06	9.299	2.828	8.573	0.687	14.119	319.094	22.042	2.038	8.5	1.638	9.837	10.104	8.443	3.353	5.102	2.348	4.043	6.921	2.464	1.416	37.128	0.94	1.464	1.254	2.092	1.516	43.944	41.035	24.255	3.498	2.687
9002	PE	61.308	36.693	164.802	47.771	215.078	31.36	43.876	37.65	1.56549e+07	40150.2	6.89359e+06	5.55838e+07	913424	4.41151e+06	1.45445e+06	6.89601e+06	6.40984e+06	11.115	3.704	10.264	0.603	11.64	375.328	30.738	2.053	7.504	2.088	11.718	17.697	8.544	3.871	5.551	3.607	5.384	9.997	4.834	1.764	43.752	1.336	1.767	1.417	1.449	2.369	44.518	33.006	19.376	4.209	2.952
9003	PE	90.343	30.465	161.027	39.371	422.886	28.01	29.309	35.795	1.63268e+07	15330.3	1.69085e+07	6.72341e+07	1.12278e+06	4.9701e+06	1.48746e+06	8.01919e+06	4.01722e+06	12.124	4.04	12.565	1.398	7.61	523.952	38.655	1.754	12.801	1.507	10.077	17.897	9.824	3.418	4.085	7.129	6.147	13.421	2.012	2.509	37.159	1.338	2.157	1.34	19.563	6.401	52.448	28.853	77.942	8.771	5.926
9006	PE	18.346	23.006	62.137	57.346	83.069	21.419	28.755	35	1.88596e+07	1.113e+06	3.26947e+06	3.80523e+07	1.38685e+06	1.72692e+06	661368	7.93767e+06	7.48876e+06	13.809	4.47	12.389	1.374	35.036	180.31	21.143	3.57	10.134	1.822	3.399	27.996	6.081	2.881	6.346	6.746	4.173	8.835	3.737	1.117	109.089	1.08	1.85	1.308	1.915	2.276	54.027	34.214	22.101	4.292	3.086
9007	PE	59.222	34.593	177.553	34.502	187.004	32.975	47.035	32.571	1.58304e+07	336798	9.87511e+06	5.07794e+07	1.62168e+06	4.63716e+06	2.78879e+06	4.89574e+06	3.65722e+06	12.32	3.449	10.274	1.127	81.437	609.408	26.035	2.429	22.327	1.895	9.64	16.003	9.547	5.232	6.271	5.014	3.388	11.511	2.089	1.438	33.723	1.202	1.847	1.16	1.411	1.235	29.203	33.183	20.832	3.68	1.29
9008	PE	62.363	36.79	152.839	56.349	293.118	29.785	37.815	34.153	1.7865e+07	15352.3	8.29912e+06	6.04185e+07	1.37177e+06	3.09567e+06	1.9705e+06	7.5727e+06	6.97306e+06	10.757	3.604	10.307	0.842	89.497	256.039	26.906	3.341	33.922	1.951	12.682	9.841	7.721	4.959	4.845	4.003	3.915	7.435	0.056	2.644	55.372	1.104	1.361	1.869	5.916	5.8	50.598	27.397	32.036	7.26	5.966
9009	CT	21.831	27.836	142.556	41.038	69.571	26.498	36.502	21.576	1.98665e+07	1.42592e+06	6.57032e+06	3.60017e+07	1.52048e+06	958596	4.00399e+06	6.2742e+06	4.24856e+06	12.258	3.597	9.95	1.126	48.787	352.682	17.952	1.365	20.346	2.122	10.51	12.993	6.776	1.741	2.431	4.574	3.66	8.442	0	1.791	43.749	1.27	1.57	1.46	15.38	3.748	38.98	48.249	63.1	6.884	4.437
9010	CT	41.17	34.367	188.484	63.447	175.818	30.908	50.582	39.104	1.72895e+07	473455	6.15741e+06	5.69055e+07	1.37282e+06	4.03041e+06	2.68218e+06	5.45251e+06	7.24587e+06	13.596	3.901	12.374	0.847	10.232	237.829	28.328	3.272	6.13	1.457	11.318	11.307	6.909	4.133	3.274	4.318	3.887	7.1	0.467	1.623	45.128	1.231	1.892	1.204	2.963	3.269	46.916	39.112	25.825	5.535	5.197
9011	PE	35.583	41.017	170.164	48.132	129.503	35.172	54.666	32.203	1.50041e+07	432986	5.59766e+06	4.95383e+07	1.18517e+06	2.84023e+06	2.32584e+06	3.48651e+06	1.02335e+07	17.936	5.575	15.022	0.963	147.72	343.955	29.511	3.269	37.992	1.543	9.581	21.619	9.22	4.035	6.185	6.236	4.871	16.783	0	1.752	37.59	1.515	2.187	1.53	3.111	5.482	45.377	32.963	24.727	7.134	5.971
9012	PE	96.28	31.907	185.474	76.608	538.886	17.185	43.404	9.113	9.61437e+06	1.29539e+06	1.3531e+07	9.40875e+07	1.06714e+06	8.36206e+06	53176.4	4.64018e+06	3.4418e+06	10.324	3.788	10.219	0.616	5.963	625.553	34.116	1.511	11.639	2.893	13.391	24.806	10.48	7.621	4.336	5.439	6.986	13.373	3.082	1.919	18.043	1.668	1.868	0.523	1.928	1.18	38.406	34.22	22.846	3.604	2.162
9013	PE	100.41	54.55	206.035	24.294	335.41	46.311	60.719	42.394	1.57808e+07	15393	1.25447e+07	7.01277e+07	1.46318e+06	6.44606e+06	1.32575e+06	5.79134e+06	6.33266e+06	13.544	4.486	10.217	0.926	9.274	374.771	36.966	1.734	6.706	1.659	15.446	15.14	8.617	6.352	4.934	4.428	5.337	9.419	0	1.951	46.753	1.49	1.839	1.657	0.272	0.751	41.609	49.884	17.916	3.642	2.646
9014	PE	89.586	42.627	227.475	37.365	436.593	34.559	47.897	31.087	1.31973e+07	485308	1.49136e+07	7.49043e+07	1.38755e+06	6.13649e+06	1.31527e+06	7.66496e+06	4.92623e+06	14.825	5.747	12.828	0.599	5.627	238.209	34.477	3.935	13.244	1.731	8.566	16.168	4.967	3.056	8.425	6.467	7.375	12.905	0	2.606	76.025	1.41	2.969	1.543
9015	PE	55.671	49.813	213.715	45.276	221.059	37.076	53.42	29.651	2.00334e+07	578847	7.1101e+06	5.99917e+07	1.81706e+06	5.00984e+06	1.04615e+06	6.63684e+06	8.60268e+06	12.103	3.773	9.623	0.591	8.332	325.438	27.271	1.555	6.117	1.494	6.897	13.284	4.82	4.013	4.578	3.088	4.308	9.66	0	1.672	33.513	1.119	1.619	0.93	0.842	2.352	38.696	32.259	22.294	4.361	3.057
9017	PE	36.696	23.085	65.715	22.556	125.686	23.773	23.773	18.278	1.58307e+07	1.05647e+06	6.31403e+06	2.87198e+07	1.3203e+06	760457	2.92169e+06	2.98008e+06	3.98591e+06	17.684	4.467	15.032	0.404	4.27	859.494	42.578	2.157	3.369	4.922	46.346	16.571	8.211	2.491	9.385	16.87	7.337	16.941	0.791	0.821	15.421	1.82	3.45	0.914	1.545	3.828	52.07	29.36	23.605	5.177	6.336
9018	PE	90.149	28.249	215.095	29.509	356.696	14.361	34.027	6.333	1.63189e+07	4.69763e+06	3.40578e+07	4.23884e+07	157.103	1.68331e+07	50446.5	1.51572e+06	2.62462e+06	10.135	1.713	8.663	0.407	15.575	429.908	20.522	1.977	12.04	1.52	5.995	19.182	8.774	5.836	3.101	4.211	7.844	8.336	0	2.425	56.368	0.972	1.713	1.653	6.136	7.866	57.253	25.346	32.709	9.062	7.983
9020	PE+FGR	74.613	40.446	121.736	41.501	257.203	37.103	45.052	42.696	1.52596e+07	571859	8.05546e+06	5.72387e+07	1.54552e+06	409719	4.05043e+06	7.46146e+06	5.25255e+06	11.828	3.34	9.272	1.305	34.982	243.856	16.154	2.723	13.988	0.855	8.758	11.309	6.518	4.547	4.304	2.591	4.072	8.793	0	1.508	23.376	1.173	2.009	1.455	9.244	4.718	41.842	25.334	42.323	6.425	3.517
9021	PE	33.417	17.064	124.828	58.11	153.251	18.846	27.656	29.477	1.69196e+07	583203	7.24547e+06	4.00089e+07	1.26681e+06	3.65813e+06	1.79032e+06	4.95976e+06	5.29924e+06	15.301	3.738	9.855	0.789	47.184	369.506	18.626	1.982	17.895	2.167	7.551	11.8	7.296	0	3.67	4.628	3.897	9.014	0	1.694	39.324	0.959	1.686	1.748
9022	PE	72.822	55.125	169.2	31.346	239.25	47.86	64.874	46.319	1.86277e+07	520568	7.58249e+06	6.57285e+07	1.55786e+06	5.33466e+06	3.0415e+06	5.45989e+06	6.64562e+06	11.857	2.972	9.789	0.419	35.789	170.313	19.581	3.391	9.464	1.753	4.961	17.278	5.903	4.016	4.68	4.022	4.707	8.579	1.023	1.898	35.171	1.356	1.496	1.57	3.191	0.579	29.583	38.112	25.771	3.561	0.657
9023	PE	64.235	29.141	127.879	28.785	273.043	25.925	25.897	27.81	2.0483e+07	457928	9.26969e+06	5.10096e+07	1.78627e+06	3.13102e+06	870123	7.99932e+06	4.13127e+06	12.609	3.783	12.59	0.956	44.803	165.877	19.99	2.51	14.905	2.087	9.03	21.41	7.155	5.028	4.257	3.773	4.047	12.785	0	1.782	36.341	1.513	2.019	1.424	0.825	2.909	44.683	41.946	19.049	4.988	5.195
9024	PE	79.296	34.672	158.667	20.856	317.383	31.337	37.936	37.371	1.76719e+07	475681	1.27942e+07	6.23777e+07	1.61492e+06	4.76389e+06	810922	6.77624e+06	4.6889e+06	11.627	2.883	9.94	0.639	6.416	339.471	20.49	2.338	6.887	2.311	10.584	16.765	6.287	3.688	3.986	4.895	6.439	7.864	5.398	1.86	34.599	1.092	1.848	1.398	9.808	2.449	29.748	29.896	49.799	5.413	1.01
9026	PE	53.516	20.805	113.149	36.098	203.65	24.601	28.118	32.051	1.71238e+07	512788	1.22211e+07	4.46879e+07	1.70137e+06	3.40211e+06	677310	7.24724e+06	3.54836e+06	20.994	5.598	15.725	1.173	197.378	279.622	31.268	2.983	37.391	1.206	6.484	17.317	8.38	4.063	4.908	4.981	4.987	10.022	1.108	2.168	38.902	1.542	2.139	1.768	0	1.186	48.219	37.48	17.894	3.321	2.256
9027	CT	14.864	24.655	143.384	60.954	59.2	21.444	32.36	22.394	2.03452e+07	1.09258e+06	4.39234e+06	3.37929e+07	1.32724e+06	2.19258e+06	2.04254e+06	9.20623e+06	6.3112e+06	10.805	3.237	10.408	0.857	33.045	245.28	15.618	3.035	10.997	2.302	7.004	13.579	6.023	3.8	3.436	3.957	3.531	7.015	0.271	1.01	30.497	0.754	1.531	0.821	0.482	1.98	38.775	32.946	22.373	4.069	2.584
9028	CT	69.238	28.153	101.765	33.998	260.106	27.053	29.538	34.642	1.43647e+07	632017	8.79623e+06	4.84113e+07	1.12739e+06	3.67305e+06	981363	3.10152e+06	5.25101e+06	16.917	4.442	13.402	1.111	56.307	351.999	20.686	2.189	25.625	1.083	9.198	11.7	5.872	2.22	5.212	3.839	3.289	10.15	2.858	1.426	27.114	1.339	2.127	1.109	5.042	3.503	44.848	42.455	26.611	5.518	4.068
9031	PE	43.409	23.25	68.85	56.91	174.38	25.214	22.955	33.498	1.74066e+07	855045	7.38656e+06	3.94749e+07	1.38456e+06	2.07093e+06	50227.9	5.16039e+06	8.44344e+06	12.688	5.68	8.572	1.011	98.894	230.146	19.892	2.911	18.064	1.096	7.431	10.376	8.082	4.293	3.459	2.348	3.174	8.341	0.411	1.987	50.308	0.967	1.572	0.965	0	0.867	36.368	27.919	21.786	2.969	0.091
9032	PE	70.172	35.724	129.308	17.98	334.35	29.504	35.261	25.429	1.19721e+07	1.35702e+06	8.89794e+06	5.63364e+07	1.14085e+06	3.95315e+06	1.73526e+06	1.71497e+06	4.64993e+06	10.819	3.816	9.174	0.405	6.179	322.75	33.427	3.668	9.856	1.757	7.62	19.745	8.024	4.403	4.413	4.604	5.827	14.243	2.063	1.911	40.178	1.124	2.189	1.459	0	2.992	48.34	38.306	18.618	4.678	4.326
9033	PE	45.652	34.031	177.785	50.675	158.901	29.738	46.107	32.4	1.68034e+07	655640	6.03239e+06	5.08483e+07	1.60987e+06	5.01077e+06	2.26137e+06	5.93364e+06	4.66499e+06	13.184	4.174	11.251	0.668	92.958	233.824	18.86	5.029	28.503	1.799	5.388	13.033	7.886	3.013	5.578	4.163	3.589	8.553	0	1.649	37.205	1.067	1.811	1.364
9034	CT	38.459	38.925	144.216	55.733	129.072	35.518	53.018	39.096	1.75806e+07	727536	6.50432e+06	4.93384e+07	1.79549e+06	3.34185e+06	781583	4.80654e+06	9.45916e+06	16.143	4.219	12.475	1.239	108.13	476.738	24.827	2.091	37.319	1.238	11.209	17.386	8.814	5.603	5.852	3.869	5.075	13.069	0	1.282	24.567	1.455	2.449	0.854	3.097	2.102	38.549	29.344	26.406	4.321	1.448
9035	PE	102.903	50.68	136.32	43.067	330.956	47.38	56.888	55.873	2.2403e+07	57690.7	1.63211e+07	7.03568e+07	1.72298e+06	5.15114e+06	140144	6.71142e+06	8.91943e+06	16.816	4.456	14.343	0.931	7.364	400.793	31.74	2.487	7.128	2.918	9.88	18.161	6.2	3.536	3.24	8.256	5.092	10.674	2.311	1.855	26.933	1.823	2.417	0.648	8	3.445	34.373	25.269	37.96	5.643	1.074
9036	PE+FGR	45.001	31.355	154.42	38.506	144.426	30.336	37.035	25.228	1.80324e+07	885957	8.35896e+06	4.31449e+07	1.55021e+06	2.6718e+06	3.08168e+06	9.47438e+06	1.89706e+06	14.846	4.069	12.642	0.868	41.415	227.942	17.149	3.111	11.624	1.628	4.325	14.486	4.457	2.362	5.367	4.075	5.102	8.771	0	1.321	31.29	1.326	1.527	0.982	19.451	8.013	66.581	39.111	69.769	9.135	9.145
9037	PE+FGR	60.373	32.415	131.755	31.445	295.02	26.084	30.044	30.164	1.77895e+07	270202	8.44543e+06	5.59602e+07	1.69323e+06	3.53594e+06	521097	6.75314e+06	4.83626e+06	28.838	10.186	21.454	1.744	32.86	240.264	30.948	3.673	16.885	2.226	6.709	22.769	7.731	2.149	7.935	7.641	3.712	10.17	0	2.735	77.957	1.839	3.409	1.119	3.562	4.273	64.18	35.448	25.727	5.448	5.837
9038	CT	32.04	21.833	98.833	57.766	108.21	22.518	28.053	25.771	1.86752e+07	1.08106e+06	6.12577e+06	3.40172e+07	1.5952e+06	1.81447e+06	1.52959e+06	5.94664e+06	6.11338e+06	14.49	4.264	11.824	1.242	24.191	164.494	22.267	2.511	10.616	0.974	5.36	13.734	3.933	2.765	3.15	4.959	4.512	10.107	0	1.805	40.295	1.252	2.216	1.405	2.367	1.924	42.123	40.719	23.785	3.954	2.883
9039	CT	26.369	26.625	152.884	35.219	96.373	22.765	34.679	17.77	1.04125e+07	866625	3.23254e+06	3.25278e+07	617106	2.15873e+06	1.63814e+06	853168	7.32549e+06	9.116	3.122	7.956	0.813	60.713	598.827	14.355	5.311	23.148	0.991	4.828	8.711	5.139	2.556	5.852	5.558	2.618	6.548	4.525	1.484	35.088	1.094	1.545	1.127	4.476	6.223	50.416	30.629	29.279	7.182	6.379
9040	CT	35.585	25.495	108.482	22.955	142.012	23.856	31.093	23.8	2.08209e+07	848252	6.80745e+06	4.13771e+07	1.53335e+06	2.72994e+06	644074	7.73054e+06	3.74028e+06	14.792	3.889	11.862	0.309	40.389	505.613	24.932	1.897	14.015	2.104	8.505	31.544	8.156	3.22	7.157	4.726	4.462	14.386	0	1.003	11.433	1.724	2.08	0.962	0	0.313	47.267	39.963	16.245	2.472	2.099
9041	PE	27.991	27.065	104.404	55.776	119.885	26.036	36.24	29.347	1.28314e+07	1.04601e+06	4.65927e+06	3.91344e+07	1.26919e+06	529956	2.62122e+06	4.47071e+06	8.70063e+06	11.457	3.548	13.828	0.815	7.012	243.469	24.161	1.902	5.071	2.044	3.191	16.407	5.413	4.345	6.647	5.163	3.711	12.575	2.068	1.633	33.147	1.206	1.743	2.821	5.942	3.302	47.789	32.06	31.474	5.138	3.099
9042	PE+FGR	20.509	24.154	75.11	32.511	68.115	23.162	25.81	14.634	1.31247e+07	1.03688e+06	4.5532e+06	2.20291e+07	383984	1.83931e+06	513363	4.35299e+06	4.35287e+06	18.771	5.825	17.947	0.627	4.589	246.615	37.564	1.783	2.137	3.893	3.55	35.597	9.804	5.84	7.27	20.428	9.205	19.144	12.753	1.379	38.871	1.719	3.058	2.664	11.395	14.957	80.946	30.694	38.847	13.794	17.159
9043	PE+FGR	81.268	18.578	111.769	24.019	396.699	20.317	18.569	37.433	1.62633e+07	187013	2.04815e+07	5.30804e+07	1.20632e+06	3.99428e+06	531978	1.35179e+06	7.53329e+06	9.751	3.167	10.34	0.813	7.864	351.706	25.285	1.91	15.254	2.264	9.367	13.489	5.18	4.806	3.3	3.88	4.591	7.751	0	2.811	62.884	1.174	1.454	1.342	23.044	7.168	51.782	23.238	129.457	6.154	2.386
9044	CT	48.218	31.142	135.801	30.48	167.515	29.334	38.389	29.682	1.73924e+07	707153	9.83709e+06	4.31636e+07	1.68821e+06	3.34978e+06	1.81936e+06	2.459e+06	5.90738e+06	11.781	3.861	10.678	0.478	5.233	671.508	27.983	1.455	3.644	2.899	24.261	14.936	2.544	1.691	3.437	4.384	4.046	9.918	13.362	0.91	22.869	1.16	1.771	0.881	15.242	5.038	36.361	26.563	68.628	7.323	3.463
9045	PE+FGR	43.447	23.97	77.605	14.478	182.202	24.399	23.648	15.364	1.16647e+07	971749	5.95383e+06	3.53258e+07	866299	2.54872e+06	1.841e+06	4.2927e+06	2.49108e+06	11.594	3.469	9.234	0.564	28.627	248.369	20.771	2.037	11.527	1.428	7.834	26.698	10.574	5.433	7.457	11.117	5.003	14.2	7.309	1.988	32.599	1.657	2.501	1.752	2.158	0.985	36.091	30.247	23.664	3.008	0.94
9046	PE+FGR	51.879	29.674	123.372	41.572	198.814	26.815	36.386	37.301	1.41682e+07	402525	7.11245e+06	4.65591e+07	1.51932e+06	3.10083e+06	764699	6.08648e+06	4.69809e+06	12.39	4.144	10.553	1.347	17.719	271.32	32.993	2.885	6.636	1.077	8.199	15.172	7.445	6.116	5.502	5.727	3.656	9.178	0.088	1.714	52.058	1.392	1.897	1.41	12.815	7.218	53.803	22.741	47.734	8.805	6.831
9047	PE	70.62	56.94	207.579	36.851	285.796	41.343	55.977	35.315	1.70513e+07	15335.6	5.87834e+06	6.71689e+07	1.72835e+06	5.64273e+06	884210	6.3763e+06	6.98846e+06	16.47	4.649	14.34	1.124	141.594	261.673	26.555	3.003	34.896	1.353	4.765	9.397	11.184	5.778	4.458	3.666	3.598	9.033	3.106	1.795	37.456	1.097	1.679	1.531	1.924	2.034	37.791	33.176	24.457	4.437	2.704
9048	PE	36.29	17.631	149.744	24.092	121.243	16.394	25.228	18.416	2.1862e+07	630804	6.95055e+06	3.39816e+07	2.58347e+06	3.73588e+06	1.75685e+06	2.49614e+06	3.34204e+06	19.853	5.244	17.151	0.356	3.363	445.623	32.486	1.335	6.045	4.118	1.571	18.977	5.877	1.834	7.361	2.639	7.63	16.91	0	0.602	26.036	1.983	2.177	1.525	0	2.307	54.893	41.871	17.243	3.669	5.769
9050	PE	29.289	20.473	111.807	27.836	110.255	21.823	25.889	15.394	1.3683e+07	678330	6.43961e+06	3.05166e+07	1.52404e+06	3.5936e+06	1.46121e+06	4.8087e+06	845534	9.256	2.638	9.311	0.562	3.127	226.306	35.034	2.504	2.23	1.177	8.579	21.65	9.854	5.251	6.791	2.892	5.169	10.597	4.033	2.026	51.165	1.318	1.971	1.355	11.466	5.148	47.75	31.621	54.245	6.748	3.971
9051	PE	58.351	35.743	123.698	39.441	243.18	32.525	39.976	29.092	1.62099e+07	607896	9.83075e+06	4.9583e+07	1.7378e+06	3.58439e+06	1.8052e+06	5.30272e+06	4.83324e+06	9.502	3.307	9.987	0.718	4.664	259.666	26.42	2.467	6.074	2.37	4.714	13.422	3.418	3.212	3.767	4.009	3.672	9.684	0	1.589	41.806	1.371	1.876	1.208	1.126	1.733	42.368	35.112	22.255	4.038	2.778
9052	PE	71.243	53.636	218.903	46.618	247.296	41.559	57.64	39.645	1.69852e+07	169597	6.55878e+06	6.14385e+07	1.66599e+06	3.80458e+06	3.93147e+06	8.1532e+06	4.75219e+06	15.205	4.463	13.223	0.429	13.441	480.582	32.413	3.855	10.616	3.46	16.496	14.196	7.749	3.484	8.598	7.104	4.562	11.331	0	1.155	21.295	1.194	2.505	1.296	7.739	7.984	53.836	49.761	29.295	9.059	10.571
9053	PE+FGR	28.527	20.249	93.774	45.086	129.177	21.071	24.266	24.437	1.44523e+07	1.03112e+06	4.58269e+06	3.49147e+07	981688	2.124e+06	1.39954e+06	2.89324e+06	7.57707e+06	8.544	2.357	8.608	1.104	5.281	266.61	34.004	3.26	2.843	1.07	11.025	27.065	4.424	3.831	2.945	4.37	4.919	12.679	3.843	1.729	91.002	0.78	2.31	2.061	1.778	2.667	29.978	19.21	37.323	4.311	1.459
9054	PE+FGR	68.985	39.01	172.863	43.703	260.455	34.635	41.495	40.414	1.54538e+07	56805.9	5.58927e+06	6.16088e+07	1.18472e+06	4.58373e+06	1.42208e+06	5.5135e+06	7.30734e+06	13.578	3.816	14.154	0.989	15.024	269.389	21.674	3.643	9.95	1.919	4.641	18.867	3.996	1.617	6.158	3.46	5.187	8.984	3.082	1.497	25.389	1.438	1.759	1.872	16.642	3.442	25.814	16.828	96.043	6.259	0.313
9055	PE+FGR	71.273	41.244	233.042	59.954	311.565	31.636	47.277	37.399	1.94236e+07	15320.6	8.1781e+06	7.16186e+07	1.60435e+06	5.33514e+06	1.18453e+06	9.13227e+06	7.88942e+06	13.343	3.893	12.01	0.71	17.329	316.459	23.941	3.135	13.767	1.953	6.213	17.233	7.193	3.009	4.547	3.15	5.001	8.488	0	1.693	30.266	1.394	2.01	1.497	4.717	3.413	39.17	33.685	35.887	5.228	3.571
9056	PE+FGR	22.42	29.531	87.157	50.85	62.962	28.311	33.356	25.189	1.55491e+07	1.00718e+06	5.52319e+06	2.78509e+07	1.20081e+06	2.14679e+06	1.40474e+06	3.44465e+06	6.7054e+06	15.061	3.861	14.264	0.28	6.135	433.02	25.1	5.751	2.189	2.747	4.203	19.104	5.401	5.237	4.916	7.616	5.038	11.42	3.236	0.925	21.439	1.823	2.037	1.402	17.122	13.888	58.482	22.924	57.526	13.62	15.122
9057	PE+FGR	68.113	33.081	76.166	27.851	229.329	31.389	34.716	39.748	1.27808e+07	669798	7.98228e+06	4.62689e+07	1.88395e+06	2.70809e+06	1.053e+06	4.15585e+06	4.52444e+06	19.317	6.706	16.697	1.608	3.797	538.7	61.463	3.123	2.345	3.517	7.159	27.696	6.443	0.452	23.615	13.606	4.255	21.288	3.024	1.12	30.163	2.998	3.856	2.806	21.491	14.927	77.968	24.293	138.09	12.925	7.026
9058	PE+FGR	31.46	30.092	166.131	44.662	155.236	23.251	29.176	11.893	1.44383e+07	516942	6.30884e+06	3.67728e+07	1.42993e+06	3.36317e+06	2.5871e+06	7.29129e+06	2.28846e+06	10.285	3.323	10.267	1.407	6.291	204.639	20.115	3.738	3.996	2.261	11.402	10.69	2.701	1.237	4.32	6.014	2.779	7.351	7.791	0.963	48.419	1.197	1.73	1.154	5.636	6.864	37.369	29.483	35.799	7.891	7.18
9059	PE+FGR	30.063	23.267	150.477	28.409	135.224	20.082	25.613	16.892	1.62407e+07	900535	6.09326e+06	3.35668e+07	1.43067e+06	3.15927e+06	2.16747e+06	7.22242e+06	454835	15.199	4.732	12.7	0.601	5.247	232.252	25.575	3.646	15.646	1.975	4.077	16.416	3.785	1.459	8.384	5.068	4.527	10.667	6.255	1.586	34.952	1.958	2.491	1.339	4.323	5.374	37.607	17.457	46.288	6.139	4.626
9060	CT	25.945	32.696	153.916	76.914	77.834	28.092	45.044	40.1	2.08898e+07	656578	4.80046e+06	4.10853e+07	1.58478e+06	2.95393e+06	2.63173e+06	8.99868e+06	6.80093e+06	13.379	3.558	10.338	0.415	9.008	518.935	30.763	2.186	3.577	2.383	4.033	12.858	6.169	2.936	3.973	3.822	3.136	8.724	2.857	0.935	29.947	1.463	1.938	1.106	14.924	17.086	99.226	54.206	58.785	15.715	23.457
9062	FGR	52.298	32.001	169.904	75.057	203.193	28.519	44.498	40.929	2.15517e+07	580602	8.00819e+06	5.74847e+07	1.489e+06	2.23467e+06	3.92489e+06	7.69312e+06	9.09251e+06	14.364	3.947	13.86	0.525	9.317	315.289	39.404	3.635	5.323	3.206	5.609	17.219	5.61	2.083	6.734	4.696	3.647	12.506	2.834	1.284	35.922	1.766	2.333	1.285	13.879	8.658	64.548	42.419	70.834	9.84	11.459
9063	FGR	26.026	28.704	151.011	44.136	84.1	24.73	39.61	30.388	1.87612e+07	614283	4.46008e+06	3.80786e+07	1.58341e+06	4.19086e+06	1.71819e+06	6.64757e+06	3.25715e+06	12.839	3.445	12.646	0.501	9.241	273.965	14.389	2.003	5.661	1.932	4.864	11.741	3.44	1.947	3.672	4.141	3.544	7.287	0	1.38	41.304	1.111	1.645	0.978	22.401	24.57	127.35	41.569	74.21	21.728	33.811
9064	PE+FGR	64.583	48.553	180.397	70.366	234.498	38.499	51.316	43.33	2.21949e+07	392505	7.62876e+06	6.13443e+07	1.81452e+06	554411	5.59723e+06	8.85466e+06	8.45091e+06	14.981	4.004	12.233	0.444	14.6	453.123	31.542	2.22	9.198	1.85	2.829	16.18	5.69	4.18	4.955	4.922	4.695	9.042	0.375	1.264	26.3	1.263	2.209	1.487	11.049	3.996	41.454	28.594	53.643	6.332	3.58
9065	PE+FGR	36.095	31.306	153.043	44.2	134.849	29.486	39.964	24.533	1.22447e+07	925390	5.94353e+06	4.34275e+07	970535	1.99735e+06	4.48411e+06	3.54494e+06	6.5904e+06	17.394	4.508	16.409	1.875	7.688	533.815	59.253	2.309	4.362	1.809	15.53	26.154	6.001	2.637	6.061	9.434	5.18	18.142	1.912	2.346	54.753	1.348	2.191	1.929	10.308	6.733	71.548	25.585	37.861	7.434	7.577
9066	PE	119.502	33.353	100.115	29.417	474.467	32.567	31.283	58.537	1.84219e+07	15387.2	1.49358e+07	7.6193e+07	1.65873e+06	3.43134e+06	876341	5.94083e+06	6.93633e+06	11.235	3.239	8.952	0.562	84.971	325.152	20.431	2.97	31.476	0.673	5.805	13.318	7.896	3.896	3.673	4.616	3.707	8.17	0	2.934	39.087	1.056	1.87	1.36	3.888	2.599	34.781	26.651	29.72	4.73	1.334
9067	PE	44.312	31.26	94.667	32.477	129.905	29.09	33.356	24.432	1.03111e+07	399552	4.93885e+06	3.11031e+07	941652	788466	3.75663e+06	3.03328e+06	2.89802e+06	11.601	3.774	10.706	0.652	43.467	189.164	17.325	2.333	10.484	1.765	7.146	16.763	6.619	3.828	7.259	1.648	3.444	7.614	1.99	1.882	40.277	1.279	1.698	1.153	3.062	3.721	48.542	33.977	25.015	5.362	4.338
9068	PE+FGR	33.1	25.966	143.471	59.504	130.776	23.702	32.429	26.116	1.58077e+07	397431	3.71218e+06	4.02825e+07	1.35995e+06	1.40598e+06	3.70588e+06	5.45751e+06	6.65133e+06	13.541	3.164	12.444	0.688	5.541	351.108	22.205	1.913	3.527	2.265	7.006	14.446	6.573	2.985	5.038	3.198	4.488	8.389	0	0.97	20.08	1.249	1.983	1.217	4.081	5.647	39.084	21.295	28.126	6.604	5.276
9069	CT	7.413	14.121	120.098	71.555	51.168	15.111	25.53	24.43	1.87348e+07	947253	4.17331e+06	3.12904e+07	1.55539e+06	1.43645e+06	2.58599e+06	7.19987e+06	5.0694e+06	18.036	5.79	14.398	0.875	7.743	373.63	26.926	1.856	4.114	1.923	4.92	14.642	6.468	3.385	5.201	3.466	3.985	8.056	0.675	1.103	48.232	1.79	2.316	1.088	1.596	0.842	52.246	41.731	17.284	2.757	2.651
9070	CT	44.08	29.095	108.426	52.947	161.46	23.977	28.124	39.469	1.83152e+07	595048	4.49667e+06	4.16263e+07	1.51521e+06	1.97792e+06	2.03183e+06	8.47252e+06	4.13612e+06	12.542	4.221	10.072	0.557	5.522	336.443	21.424	1.558	3.391	1.045	5.283	9.966	4.714	2.018	5.027	3.488	1.699	6.972	0	0.936	25.933	1.168	1.711	0.648	3.841	3.041	52.217	43.017	23.433	4.423	4.1
9071	CT	31.721	24.604	147.183	55.29	120.37	24.077	33.856	25.513	1.62274e+07	532167	5.45379e+06	4.15969e+07	1.45411e+06	1.9115e+06	3.87054e+06	4.76928e+06	5.86139e+06	15.377	5.044	13.302	0.6	88.662	520.034	24.475	1.754	32.16	1.757	6.626	16.22	7.785	3.859	7	5.536	3.699	9.757	5.067	1.267	28.648	1.234	2.163	1.216	0.741	4.295	51.505	27.092	20.935	5.24	5.781
9072	CT	43.061	27.497	121.214	46.817	170.561	23.57	29.465	31.602	1.7499e+07	581747	6.44363e+06	4.06208e+07	1.7937e+06	2.83933e+06	1.04058e+06	4.55085e+06	6.07825e+06	11.925	3.185	10.728	0.664	8.678	339.486	21.266	2.105	5.23	1.763	8.512	11.915	7.414	2.393	7.324	2.978	3.964	5.365	0	1.247	34.072	1.248	1.614	1.421	1.149	1.423	42.762	39.287	19.765	3.82	2.211
9073	PE+FGR	54.071	36.397	154.357	31.407	290.641	25.888	32.167	23.439	1.59974e+07	780593	6.74768e+06	5.3236e+07	1.20117e+06	4.13828e+06	1.45378e+06	4.44459e+06	5.38702e+06	18.612	6.537	16.128	0.799	15.043	356.54	40.369	2.968	12.764	2.473	6.203	23.827	6.628	5.31	11.206	8.297	5.17	15.688	1.095	1.565	26.948	1.955	2.372	2.081	4.951	5.04	54.415	39.744	25.989	5.955	6.634
9074	CT	36.883	34.584	145.572	35.111	116.759	30.221	44.133	29.775	1.52362e+07	568864	5.22271e+06	4.09737e+07	1.52942e+06	1.69636e+06	4.32755e+06	4.99422e+06	2.83185e+06	9.627	2.529	7.774	0.914	7.512	195.317	18.305	4.322	2.872	1.889	6.924	11.938	14.182	6.595	2.672	4.314	3.709	8.298	13.495	1.325	40.68	1.274	1.347	1.462	0.571	1.048	41.217	39.073	22.185	3.249	1.809
9076	PE+FGR	42.169	29.597	194.074	50.824	287.857	20.697	27.836	13.177	1.04162e+07	191512	5.59236e+06	5.2977e+07	801318	2.63661e+06	4.10857e+06	4.05922e+06	4.32905e+06	15.786	4.872	16.282	0.977	6.021	241.625	34.469	2.889	8.298	2.467	9.1	16.592	7.051	2.602	7.304	15.501	5.673	12.741	9.384	2.049	64.83	1.727	2.223	2.534	18.544	8.857	64.18	26.874	66.296	9.91	7.95
9077	CT	23.207	32.99	206.755	58.167	74.059	27.889	47.09	22.89	1.61744e+07	425135	3.21958e+06	4.28263e+07	1.29322e+06	2.89867e+06	3.83243e+06	8.59205e+06	3.24764e+06	7.946	2.177	6.833	0.742	75.311	213.504	13.339	4.073	20.45	1.363	3.62	12.144	6.397	3.371	1.465	2.949	1.498	5.214	0	1.26	20.863	0.831	1.201	0.657
9078	PE+FGR	61.036	38.005	121.806	51.234	200.692	35.812	43.537	36.349	1.74996e+07	533339	7.26462e+06	4.92149e+07	1.52078e+06	2.93325e+06	2.48369e+06	5.04941e+06	6.54883e+06	11.419	2.875	8.745	1.209	18.991	324.325	22.777	2.757	5.231	1.672	12.063	11.798	6.919	4.659	2.725	3.177	5.784	6.545	0.772	1.809	40.841	1.274	1.88	1.045	4.74	3.017	44.289	28.429	30.247	5.053	2.785
9080	PE+FGR	52.59	30.833	137.643	46.303	198.608	29.57	40.416	40.394	1.51358e+07	670247	7.608e+06	5.18987e+07	1.33501e+06	2.61341e+06	3.35254e+06	6.11056e+06	5.39566e+06	12.14	3.493	9.552	0.623	15.456	477.483	24.709	1.594	8.825	2.078	5.64	14.976	6.479	3.84	5.983	5.734	4.186	12.631	0	1.136	15.92	1.38	2.11	0.997	4.435	3.682	47.761	32.877	36.582	4.657	3.939
9081	PE+FGR	18.081	18.995	114.339	55.825	62.92	18.024	28.156	27.015	1.6301e+07	837485	4.39451e+06	2.78243e+07	1.13307e+06	922431	4.19087e+06	3.96351e+06	4.5726e+06	13.409	4.107	12.273	0.895	12.932	702.996	20.525	2.16	6.307	2.342	26.285	13.008	2.876	2.132	7.316	2.596	1.858	6.475	0	0.376	6.856	1.027	2.056	1.129	2.439	3.378	35.508	24.754	24.534	4.803	3.502
9082	PE+FGR	21.746	18.925	128.889	90.991	120.955	18.577	31.014	27.422	1.95335e+07	584444	5.01186e+06	4.23906e+07	1.57431e+06	2.10786e+06	1.59899e+06	5.34132e+06	1.08291e+07	13.449	4.224	13.186	1.153	5.362	252.55	62.531	3.529	1.796	1.235	10.488	22.904	8.744	2.771	11.171	11.366	3.316	13.896	2.651	1.506	43.215	1.394	2.379	1.659	1.12	3.099	43.876	33.211	23.226	4.373	4.422
9084	PE	27.328	20.389	87.401	64.131	114.686	19.824	20.952	26.822	1.93967e+07	1.14631e+06	6.28806e+06	3.3491e+07	1.50585e+06	2.20212e+06	136192	5.54625e+06	8.58559e+06	14.698	4.525	13.686	1.529	7.499	332.782	26.066	2.603	2.903	2.776	12.646	11.338	2.889	1.628	3.13	4.001	4.054	7.023	1.563	1.444	47.438	1.475	2.287	1.318	5.209	4.959	33.849	25.641	32.144	6.678	4.269
9085	CT	42.559	22.047	77.15	50.335	145.357	22.073	26.442	38.872	1.89904e+07	704015	6.76675e+06	3.72938e+07	1.69734e+06	1.11867e+06	2.20483e+06	4.33122e+06	5.54397e+06	10.974	3.151	9.713	0.659	9.794	478.327	24.452	1.692	6.159	2.306	14.372	14.053	4.911	3.019	5.026	4.145	3.193	7.235	0	0.962	17.035	1.007	1.552	1.054	3.241	1.936	44.403	42.223	27.966	4.336	3.105
9086	PE+FGR	45.373	29.819	108.825	57.806	206.838	25.972	32.228	33.185	1.6617e+07	499137	4.825e+06	4.95994e+07	1.2833e+06	2.48406e+06	395357	6.66705e+06	7.22244e+06	16.363	5.553	15.847	1.151	6.548	294.383	50.707	3.631	5.317	1.653	8.838	31.624	4.352	1.711	9.078	6.797	5.272	20.214	6.153	1.621	31.503	2.157	2.88	2.612	2.788	3.947	44.062	32.004	22.915	5.093	5.331
9087	PE+FGR	81.547	55.786	308.879	43.471	580.075	25.784	28.897	0	1.8272e+07	120945	2.08024e+07	7.68155e+07	1.48365e+06	1.03037e+06	6.06087e+06	6.47164e+06	5.84138e+06	14.325	7.62	10.403	0.749	7.75	395.099	36.672	2.809	10.005	1.835	10.405	18.869	6.703	5.75	7.246	9.337	4.526	11.247	0.943	1.552	32.446	1.681	2.286	1.235	0	1.989	51.747	47.431	16.914	3.585	4.654
9088	FGR	36.155	21.115	126.266	64.216	161.195	20.92	23.917	27.089	1.76749e+07	490827	6.55138e+06	4.1798e+07	1.55539e+06	3.24222e+06	867738	1.04045e+07	3.88356e+06	9.916	3.027	9.162	0.793	18.966	285.841	26.508	3.71	6.105	1.204	6.259	13.56	5.687	2.458	10.8	3.553	3.688	10.694	0	1.414	47.777	1.188	2.009	1.578	6.388	8.883	59.866	37.892	31.427	9.213	10.721
9089	PE	50.216	32.817	132.291	48.355	178.779	30.734	42.167	33.107	1.53603e+07	815846	7.68205e+06	4.68575e+07	1.75477e+06	3.31357e+06	1.64181e+06	4.39226e+06	6.57335e+06	11.17	3.165	10.334	1.107	46.93	259.482	20.832	4.854	9.016	2.462	5.205	14.738	6.631	2.904	4.136	4.154	2.756	7.548	0	1.776	36.973	0.868	1.761	1.529	1.534	1.112	42.501	35.038	20.061	3.28	1.009
9090	PE+FGR	60.802	41.325	145.126	30.233	212.922	36.771	45.573	29.707	1.52813e+07	559766	7.45282e+06	5.0524e+07	1.08453e+06	5.21859e+06	1.99187e+06	6.30116e+06	2.54159e+06	9.59	2.406	7.043	0.606	8.431	313.87	20.574	3.319	5.308	1.36	7.613	10.239	5.335	2.248	4.847	6.63	3.581	8.476	1.693	1.718	32.343	1.369	1.907	1.104	7.925	5.842	41.821	28.378	43.243	7.519	4.456
9091	FGR	20.484	14.36	75.326	57.843	105.297	14.272	12.461	15.887	1.57919e+07	1.00818e+06	4.4515e+06	2.56528e+07	1.66926e+06	1.50609e+06	168415	4.16588e+06	6.23458e+06	12.386	3.424	10.782	0.336	5.3	237.905	41.036	4.463	3.893	2.187	9.093	21.932	4.31	1.76	8.425	9.499	4.463	13.425	0	0.938	36.456	1.541	2.415	3.491
9092	CT	50.536	24.084	125.141	41.714	225.934	22.118	25.864	32.982	1.99544e+07	218399	7.07809e+06	4.97739e+07	1.53437e+06	3.52512e+06	538080	9.09005e+06	4.11385e+06	11.33	2.685	10.712	0.332	33.19	268.915	23.054	3.17	12.47	1.615	5.317	16.455	7.15	3.039	6.205	3.621	3.414	7.048	5.324	1.86	35.454	1.169	1.542	1.455
9093	PE	51.656	34.169	119.355	36.936	162.765	31.174	38.936	32.102	1.26875e+07	750180	7.0115e+06	4.00353e+07	1.30289e+06	3.51364e+06	684987	4.43472e+06	5.45767e+06	12.586	3.715	11.406	1.209	19.957	301.15	37.726	2.247	8.237	1.083	6.866	20.697	9.896	5.145	6.442	2.904	5.153	10.86	0	2.224	40.564	1.444	2.055	1.984	15.008	7.264	47.777	25.664	59.99	9.365	5.5
9094	CT	49.833	25.562	96.932	40.569	235.201	24.948	23.211	32.693	1.74505e+07	484072	9.42313e+06	4.44246e+07	1.19082e+06	2.93402e+06	1.17597e+06	8.33986e+06	3.80203e+06	12.633	4.286	12.794	1.735	92.189	434.681	34.639	3.128	17.972	1.979	13.584	12.747	7.568	4.23	5.381	3.938	2.645	8.176	0	1.746	60.709	1.187	1.485	1.983	0.834	5.066	57.429	33.021	23.803	5.865	7.103
9095	CT	17.793	17.627	114.052	38.18	94.053	20.286	27.641	24.482	1.83563e+07	1.1725e+06	7.82219e+06	3.60258e+07	1.41009e+06	739516	3.78252e+06	8.06544e+06	1.03112e+06	11.89	4.482	10.496	1.438	12.858	407.897	28.651	1.926	6.203	1.177	11.685	12.067	4.757	2.27	3.805	6.463	3.127	9.19	0	1.511	48.567	1.182	1.681	1.159	0.447	2.667	41.094	36.115	21.534	4.28	4.246
9096	FGR	29.783	23.443	106.675	27.91	154.739	21.966	23.955	20.477	1.86236e+07	1.21652e+06	5.63122e+06	4.02698e+07	1.22197e+06	1.42682e+06	2.95143e+06	331158	9.90938e+06	12.98	4.435	11.91	0.726	10.123	256.681	22.148	2.729	9.47	2.168	2.743	25.898	3.576	1.623	5.288	4.473	2.821	8.917	0.012	0.966	30.367	1.36	1.814	1.045	0	1.117	43.081	41.338	19.509	2.972	2.916
9097	CT	54.063	16.428	92.077	47.699	237.208	18.669	23.257	39.984	1.45428e+07	225246	8.07237e+06	4.56339e+07	1.23437e+06	2.01122e+06	1.40677e+06	5.67251e+06	3.96092e+06	9.144	3.079	8.135	0.657	7.556	264.655	17.096	4.261	11.091	1.876	4.223	10.158	4.962	2.508	4.088	4.04	1.828	8.502	1.919	1.951	32.756	0.891	1.555	1.056	8.947	4.13	35.289	30.733	39.784	6.325	2.361
9098	PE	66.316	35.265	120.24	44.714	302.56	28.187	29.79	34.483	1.5276e+07	55130.9	9.51738e+06	5.52463e+07	1.16335e+06	4.04057e+06	496478	8.0454e+06	4.61138e+06	12.205	3.779	9.456	0.16	19.25	302.797	21.946	3.543	11.641	1.754	5.756	13.109	12.008	7.054	5.786	8.604	4.003	7.735	0.786	1.991	33.988	1.047	2.22	1.683	0.305	0.411	38.933	36.729	21.435	2.58	0.676
9099	CT	34.063	27.609	110.173	38.922	123.747	25.02	28.848	29.392	1.71717e+07	923881	6.1054e+06	3.61768e+07	1.51701e+06	2.3093e+06	1.88944e+06	9.72612e+06	1.56665e+06	13.929	3.654	11.281	0.645	10.073	446.011	22.843	1.701	5.639	2.069	4.739	11.637	4.307	2.613	3.184	6.949	3.674	7.416	3.397	1.496	31.389	1.168	1.762	1.045	0.732	2.028	45.322	44.098	18.082	3.554	4.181
9100	PE+FGR	50.281	34.523	130.815	39.954	187.519	29.088	34.568	26.065	1.66482e+07	626024	6.17934e+06	4.3658e+07	1.13484e+06	3.11738e+06	2.46895e+06	6.90012e+06	4.25221e+06	13.035	3.312	11.015	1.057	7.648	330.327	31.52	4.515	3.135	2.813	9.685	12.592	7.198	2.716	5.63	3.906	3.436	8.285	2.841	1.693	36.671	1.303	2.132	1.424	6.023	4.275	35.65	30.473	39.86	6.345	4.426
9101	PE	115.678	81.104	220.602	13.069	407.953	61.751	73.552	29.706	1.69312e+07	305661	1.23876e+07	7.68521e+07	1.16161e+06	8.25933e+06	1.03504e+06	5.95942e+06	6.23885e+06	14.52	3.904	13.317	0.197	5.686	874.042	29.378	1.566	5.5	3.538	30.543	19.228	5.686	5.57	3.952	2.068	6.249	11.024	10.708	1.26	15.137	1.748	1.839	0.98	1.867	2.817	53.913	41.501	23.397	4.582	5.57
9102	PE	24.605	34.574	123.708	35.931	66.903	29.755	40.624	24.051	1.58892e+07	992234	4.5579e+06	3.23398e+07	1.23896e+06	1.34948e+06	3.86065e+06	4.98217e+06	3.40434e+06	13.831	3.852	11.703	0.347	4.752	602.431	22.829	1.409	3.063	1.459	14.957	11.97	5.1	2.213	4.639	5.816	3.434	12.452	0	0.369	5.159	1.713	2.34	1.049	18.136	8.598	50.34	25.171	66.083	9.56	7.883
9103	CT	27.927	13.733	89.231	49.168	115.42	15.677	18.802	24.625	1.19483e+07	307469	5.82451e+06	2.8217e+07	1.12567e+06	1.48753e+06	991896	2.84615e+06	5.22311e+06	9.494	2.828	8.697	0.709	32.898	305.512	15.89	8.451	4.872	0.715	4.638	13.968	6.32	3.867	3.48	0.883	1.93	5.205	2.007	1.067	32.964	0.891	1.394	0.982	3.511	3.682	53.788	28.663	23.975	4.84	3.701
9104	CT	53.811	23.442	102.424	29.957	200.044	25.096	29.671	36.24	1.80698e+07	901606	1.11455e+07	4.23503e+07	1.43988e+06	3.24576e+06	924074	7.12576e+06	1.54636e+06	13.027	4.186	10.958	0.727	9.877	354.957	20.827	1.475	7.725	2.047	5.365	13.234	4.694	1.976	3.809	2.483	3.039	8.786	0.866	1.143	31.017	1.367	1.833	1.334	4.676	5.984	38.269	16.487	31.758	7.053	4.929
[truncated: 34 more columns]

## Sheet: Collection date
ID	Collection date
23	2015-04-17
30	2015-05-05
49	2015-08-21
71	2015-09-25
93	2015-07-30
137	2015-08-20
141	2015-10-27
190	2015-10-21
212	2016-01-25
216	2015-10-19
262	2016-01-26
280	2015-12-11
296	2016-02-10
336	2016-03-03
453	2016-03-20
594	2016-07-30
617	2016-06-09
621	2016-09-17
636	2016-07-14
637	2016-08-19
640	2016-07-18
642	2016-07-06
658	2016-09-20
659	2016-07-03
660	2016-06-22
661	2016-06-27
663	2016-06-20
678	2016-07-09
687	2016-07-17
688	2016-08-10
694	2016-08-10
702	2016-08-11
704	2016-07-20
709	2016-09-19
713	2016-10-29
724	2016-08-08
728	2016-09-24
729	2016-09-03
737	2016-11-28
746	2016-09-22
747	2016-10-03
748	2016-09-22
753	2016-09-16
793	2016-10-18
795	2016-11-22
797	2016-11-23
798	2016-11-24
799	2016-09-06
841	2016-07-22
842	2016-07-27
864	2016-10-23
877	2016-09-10
884	2016-11-16
888	2016-09-24
891	2016-11-10
894	2016-10-20
908	2016-11-28
917	2017-02-07
922	2016-10-14
926	2016-11-22
944	2016-12-02
947	2016-11-08
951	2016-11-11
953	2016-11-09
958	2016-11-06
967	2016-12-29
969	2017-02-06
971	2017-02-10
972	2017-02-08
974	2017-02-11
982	2016-11-28
983	2017-01-09
985	2017-03-19
989	2017-01-25
993	2016-11-24
998	2016-12-22
1012	2016-12-22
1015	2017-02-27
1016	2017-01-05
1017	2016-12-19
1018	2016-12-23
1027	2017-02-10
1029	2017-01-06
1030	2017-03-29
1041	2017-03-24
1045	2017-01-20
1049	2017-04-24
1054	2017-05-03
1057	2017-03-03
1063	2017-03-03
1068	2017-04-21
1072	2017-04-21
1074	2017-06-21
1075	2017-02-16
1077	2017-02-16
1080	2016-10-18
1082	2016-10-29
1083	2017-02-10
1084	2016-12-16
1085	2017-02-27
1086	2017-01-20
1087	2016-12-23
1094	2017-01-09
1095	2017-01-23
1096	2017-01-13
1097	2017-01-13
1098	2017-01-15
1099	2017-01-15
1102	2017-02-22
1103	2017-02-17
1104	2017-02-23
1105	2017-03-02
1106	2017-03-08
1158	2017-03-17
1167	2017-04-26
1168	2017-05-07
1220	2017-09-08
1222	2017-03-26
1224	2017-07-11
1225	2017-06-25
1226	2017-08-19
1227	2017-09-04
3001	2017-09-29
3002	2017-10-02
3003	2017-10-05
3004	2017-10-08
3005	2017-10-10
3006	2017-10-11
3007	2017-10-21
3008	2017-10-26
9001	2016-07-28
9002	2016-07-21
9003	2016-07-23
9006	2016-09-15
9007	2016-10-13
9008	2016-10-18
9009	2016-10-25
9010	2016-11-09
9011	2016-08-23
9012	2016-12-13
9013	2016-12-24
9014	2017-01-16
9015	2017-01-19
9017	2017-01-20
9018	2017-02-01
9020	2017-02-08
9021	2017-02-09
9022	2017-02-15
9023	2017-02-23
9024	2017-02-23
9026	2017-02-28
9027	2017-02-28
9028	2017-03-09
9031	2017-03-22
9032	2017-03-26
9033	2017-03-30
9034	2017-03-31
9035	2017-04-02
9036	2017-04-03
9037	2017-04-06
9038	2017-04-06
9039	2017-04-16
9040	2017-04-13
9041	2017-04-14
9042	2017-04-16
9043	2017-04-19
9044	2017-04-22
9045	2017-04-21
9046	2017-04-26
9047	2017-04-25
9048	2017-05-16
9050	2017-05-03
9051	2017-05-04
9052	2017-05-05
9053	2017-05-08
9054	2017-05-10
9055	2017-05-10
9056	2017-05-12
9057	2017-05-14
9058	2017-05-15
9059	2017-05-15
9060	2017-05-19
9062	2017-05-25
9063	2017-06-10
9064	2017-06-10
9065	2017-06-10
9066	2017-06-12
9067	2017-06-09
9068	2017-06-14
9069	2017-06-15
9070	2017-06-17
9071	2017-06-16
9072	2017-06-17
9073	2017-06-17
9074	2017-06-19
9076	2017-06-22
9077	2017-06-27
9078	2017-06-28
9080	2017-06-30
9081	2017-06-27
9082	2017-07-04
9084	2017-07-05
9085	2017-07-11
9086	2017-07-12
9087	2017-07-12
9088	2017-07-19
9089	2017-07-18
9090	2017-07-18
9091	2017-07-18
9092	2017-07-20
9093	2017-07-25
9094	2017-08-01
9095	2017-08-03
9096	2017-08-06
9097	2017-08-08
9098	2017-08-08
9099	2017-08-12
9100	2017-08-19
9101	2017-09-01
9102	2017-08-31
9103	2015-11-11
9104	2016-07-16
